# Supplementary material for: 2,6-Bis(4-chloro­phen­yl)-1,3-dimethyl­piperidin-4-one O-benzyl­oxime
Source: Acta Crystallogr Sect E Struct Rep Online. 2012 Jan 25;68(Pt 2):o525. doi: 10.1107/S1600536812002152 (PMC3275266; doi:10.1107/S1600536812002152)
Supplement: Supplementary file 1 [file e-68-0o525-sup1.cif]

##############################################################################
#                                                                            #
# This CIF contains the data in a paper accepted for publication in          #
# Acta Crystallographica Section E. It conforms to the requirements of       #
# Notes for Authors for Acta Crystallographica Section E, and has been       #
# peer reviewed under the auspices of the IUCr Commission on Journals.       #
#                                                                            #
# Full details of the Crystallographic Information File format               #
# are given in the paper "The Crystallographic Information File (CIF):       #
# a New Standard Archive File for Crystallography" by S. R. Hall, F. H.      #
# Allen and I. D. Brown [Acta Cryst. (1991), A47, 655-685].                  #
#                                                                            #
# The current version of the core CIF dictionary is obtainable from          #
# ftp://ftp.iucr.org/pub/cif_core.dic.                                       #
#                                                                            #
# Software is freely available for graphical display of the structure(s)     #
# in this CIF. For information consult the CIF software page                 #
# http://www.iucr.org/resources/cif/software.                                #
#                                                                            #
# This file may be used for bona fide research purposes within the           #
# scientific community so long as proper attribution is given to the journal # 
# article from which it was obtained.                                        #
#                                                                            #
##############################################################################
data_global
_audit_creation_method     'SHELXL-97'
_journal_data_validation_number     ?
_journal_date_recd_electronic     2012-01-09
_journal_date_accepted     2012-01-18
_journal_name_full     'Acta Crystallographica, Section E'
_journal_year     2012
_journal_volume     68
_journal_issue      2
_journal_page_first     o525
_journal_page_last     o525
_journal_paper_category     QO
_journal_paper_doi     10.1107/S1600536812002152
_journal_coeditor_code     HB6599
_publ_contact_author_name     'Paramasivam Parthiban'
_publ_contact_author_address
;
Department of Image Science and Engineering
Pukyong National University
Busan, Republic of Korea
;
_publ_contact_author_email     parthisivam@yahoo.co.in
_publ_contact_author_fax     '  '
_publ_contact_author_phone     '+82-55-320-3224'
_publ_section_title
;
2,6-Bis(4-chlorophenyl)-1,3-dimethylpiperidin-4-one <i>O</i>-benzyloxime
;
loop_
    _publ_author_name
    _publ_author_address
    'Dong Ho Park'
;     Department of Biomedicinal Chemistry
      Inje University
      Gimhae, Gyeongnam 621 749, Republic of Korea
;
    'V. Ramkumar'
;     Department of Chemistry
      IIT Madras, Chennai 600 036
      TamilNadu, India
;
    'P. Parthiban'
;     Department of Biomedicinal Chemistry
      Inje University
      Gimhae, Gyeongnam 621 749, Republic of Korea
;
_publ_section_synopsis     .
data_I
_audit_creation_method     SHELXL-97
_chemical_name_systematic
;
2,6-Bis(4-chlorophenyl)-1,3-dimethylpiperidin-4-one <i>O</i>-benzyloxime
;
_chemical_name_common     ?
_chemical_formula_moiety     'C26 H26 Cl2 N2 O'
_chemical_formula_sum     'C26 H26 Cl2 N2 O'
_chemical_formula_iupac     'C26 H26 Cl2 N2 O'
_chemical_formula_weight     453.39
_chemical_melting_point     ?
_symmetry_cell_setting     monoclinic
_symmetry_space_group_name_H-M     'P 21/n'
_symmetry_space_group_name_Hall     '-P 2yn'
loop_
    _symmetry_equiv_pos_as_xyz
    'x, y, z'
    '-x+1/2, y+1/2, -z+1/2'
    '-x, -y, -z'
    'x-1/2, -y-1/2, z-1/2'
_cell_length_a     7.6461(2)
_cell_length_b     18.5051(5)
_cell_length_c     16.7172(5)
_cell_angle_alpha     90.00
_cell_angle_beta     91.1300(10)
_cell_angle_gamma     90.00
_cell_volume     2364.89(11)
_cell_formula_units_Z     4
_cell_measurement_reflns_used     6502
_cell_measurement_theta_min     2.435
_cell_measurement_theta_max     25.01
_cell_measurement_temperature     298(2)
_exptl_crystal_description     Block
_exptl_crystal_colour     colourless
_exptl_crystal_size_max     0.23
_exptl_crystal_size_mid     0.19
_exptl_crystal_size_min     0.15
_exptl_crystal_density_diffrn     1.273
_exptl_crystal_density_meas     ?
_exptl_crystal_density_method     'not measured'
_exptl_crystal_F_000     952
_exptl_absorpt_coefficient_mu     0.295
_exptl_absorpt_correction_type     multi-scan
_exptl_absorpt_process_details     '(SADABS; Bruker, 2004)'
_exptl_absorpt_correction_T_min     0.9353
_exptl_absorpt_correction_T_max     0.9571
_exptl_special_details     ?
_diffrn_ambient_temperature     298(2)
_diffrn_radiation_type     MoK\a
_diffrn_radiation_wavelength     0.71073
_diffrn_radiation_source     'fine-focus sealed tube'
_diffrn_radiation_monochromator     graphite
_diffrn_measurement_device_type     'Bruker APEXII CCD'
_diffrn_measurement_method     '\f and \w scans'
_diffrn_detector_area_resol_mean     ?
_diffrn_reflns_number     32534
_diffrn_reflns_av_R_equivalents     0.0365
_diffrn_reflns_av_sigmaI/netI     0.0441
_diffrn_reflns_theta_min     1.64
_diffrn_reflns_theta_max     31.37
_diffrn_reflns_theta_full     25.00
_diffrn_measured_fraction_theta_max     0.989
_diffrn_measured_fraction_theta_full     0.998
_diffrn_reflns_limit_h_min     -10
_diffrn_reflns_limit_h_max     11
_diffrn_reflns_limit_k_min     -27
_diffrn_reflns_limit_k_max     27
_diffrn_reflns_limit_l_min     -24
_diffrn_reflns_limit_l_max     22
_diffrn_standards_number     ?
_diffrn_standards_interval_count     ?
_diffrn_standards_interval_time     ?
_diffrn_standards_decay_%     ?
_refine_special_details
;
Refinement of <i>F</i>^2^ against ALL reflections. The weighted <i>R</i>-factor
<i>wR</i> and goodness of fit <i>S</i> are based on <i>F</i>^2^, conventional
<i>R</i>-factors <i>R</i> are based on <i>F</i>, with <i>F</i> set to zero for
negative <i>F</i>^2^. The threshold expression of <i>F</i>^2^ >
\s(<i>F</i>^2^) is used only for calculating <i>R</i>-factors(gt) <i>etc</i>.
and is not relevant to the choice of reflections for refinement.
<i>R</i>-factors based on <i>F</i>^2^ are statistically about twice as large
as those based on <i>F</i>, and <i>R</i>- factors based on ALL data will be
even larger.
;
_reflns_number_total     7702
_reflns_number_gt     4010
_reflns_threshold_expression     I>2\s(I)
_refine_ls_structure_factor_coef     Fsqd
_refine_ls_matrix_type     full
_refine_ls_R_factor_all     0.1157
_refine_ls_R_factor_gt     0.0505
_refine_ls_wR_factor_gt     0.1242
_refine_ls_wR_factor_ref     0.1523
_refine_ls_goodness_of_fit_ref     1.017
_refine_ls_restrained_S_all     1.017
_refine_ls_number_reflns     7702
_refine_ls_number_parameters     282
_refine_ls_number_restraints     0
_refine_ls_hydrogen_treatment     constr
_refine_ls_weighting_scheme     calc
_refine_ls_weighting_details
         'calc w=1/[\s^2^(Fo^2^)+(0.0637P)^2^+0.3655P] where P=(Fo^2^+2Fc^2^)/3'
_atom_sites_solution_hydrogens     geom
_atom_sites_solution_primary     direct
_atom_sites_solution_secondary     difmap
_refine_ls_shift/su_max     0.001
_refine_ls_shift/su_mean     0.000
_refine_diff_density_max     0.280
_refine_diff_density_min     -0.207
_refine_ls_extinction_method     none
_refine_ls_extinction_coef     ?
loop_
    _atom_type_symbol
    _atom_type_description
    _atom_type_scat_dispersion_real
    _atom_type_scat_dispersion_imag
    _atom_type_scat_source
    'C' 'C' 0.0033 0.0016
                         'International Tables Vol C Tables 4.2.6.8 and 6.1.1.4'
    'H' 'H' 0.0000 0.0000
                         'International Tables Vol C Tables 4.2.6.8 and 6.1.1.4'
    'N' 'N' 0.0061 0.0033
                         'International Tables Vol C Tables 4.2.6.8 and 6.1.1.4'
    'O' 'O' 0.0106 0.0060
                         'International Tables Vol C Tables 4.2.6.8 and 6.1.1.4'
    'Cl' 'Cl' 0.1484 0.1585
                         'International Tables Vol C Tables 4.2.6.8 and 6.1.1.4'
_computing_data_collection     'APEX2 (Bruker, 2004)'
_computing_cell_refinement     'SAINT (Bruker, 2004)'
_computing_data_reduction     'SAINT (Bruker, 2004)'
_computing_structure_solution     'SHELXS97 (Sheldrick, 2008)'
_computing_structure_refinement     'SHELXL97 (Sheldrick, 2008)'
_computing_molecular_graphics     'ORTEP-3 (Farrugia, 1997)'
_computing_publication_material     'SHELXL97 (Sheldrick, 2008)'
loop_
    _atom_site_type_symbol
    _atom_site_label
    _atom_site_fract_x
    _atom_site_fract_y
    _atom_site_fract_z
    _atom_site_U_iso_or_equiv
    _atom_site_adp_type
    _atom_site_calc_flag
    _atom_site_refinement_flags
    _atom_site_occupancy
    _atom_site_symmetry_multiplicity
    _atom_site_disorder_assembly
    _atom_site_disorder_group
    C C1 0.42343(19) 0.32793(8) 0.56014(10) 0.0414(4) Uani d . 1 1 . .
    H H1 0.4723 0.3293 0.5064 0.050 Uiso calc R 1 1 . .
    C C2 0.2500(2) 0.37081(9) 0.55816(11) 0.0445(4) Uani d . 1 1 . .
    H H2 0.2058 0.3719 0.6128 0.053 Uiso calc R 1 1 . .
    C C3 0.1169(2) 0.33229(9) 0.50667(11) 0.0448(4) Uani d . 1 1 . .
    C C4 0.0966(2) 0.25380(10) 0.52509(13) 0.0545(5) Uani d . 1 1 . .
    H H4A 0.0192 0.2315 0.4856 0.065 Uiso calc R 1 1 . .
    H H4B 0.0450 0.2481 0.5773 0.065 Uiso calc R 1 1 . .
    C C5 0.2753(2) 0.21664(9) 0.52438(11) 0.0466(4) Uani d . 1 1 . .
    H H5 0.3232 0.2220 0.4708 0.056 Uiso calc R 1 1 . .
    C C6 0.55190(19) 0.36477(8) 0.61703(10) 0.0402(4) Uani d . 1 1 . .
    C C7 0.7020(2) 0.39609(10) 0.58833(11) 0.0500(4) Uani d . 1 1 . .
    H H7 0.7268 0.3920 0.5343 0.060 Uiso calc R 1 1 . .
    C C8 0.8164(2) 0.43352(10) 0.63860(12) 0.0537(5) Uani d . 1 1 . .
    H H8 0.9169 0.4545 0.6184 0.064 Uiso calc R 1 1 . .
    C C9 0.7802(2) 0.43934(9) 0.71775(11) 0.0477(4) Uani d . 1 1 . .
    C C10 0.6325(2) 0.40840(10) 0.74877(11) 0.0524(4) Uani d . 1 1 . .
    H H10 0.6090 0.4123 0.8030 0.063 Uiso calc R 1 1 . .
    C C11 0.5195(2) 0.37142(10) 0.69761(11) 0.0498(4) Uani d . 1 1 . .
    H H11 0.4193 0.3505 0.7181 0.060 Uiso calc R 1 1 . .
    C C12 0.2795(2) 0.44860(9) 0.53218(13) 0.0585(5) Uani d . 1 1 . .
    H H12A 0.3313 0.4491 0.4803 0.088 Uiso calc R 1 1 . .
    H H12B 0.3563 0.4721 0.5701 0.088 Uiso calc R 1 1 . .
    H H12C 0.1695 0.4736 0.5297 0.088 Uiso calc R 1 1 . .
    C C13 -0.1626(3) 0.36716(12) 0.34792(13) 0.0639(5) Uani d . 1 1 . .
    H H13A -0.0839 0.3650 0.3032 0.077 Uiso calc R 1 1 . .
    H H13B -0.1769 0.4173 0.3632 0.077 Uiso calc R 1 1 . .
    C C14 -0.3364(2) 0.33482(9) 0.32492(10) 0.0451(4) Uani d . 1 1 . .
    C C15 -0.4831(3) 0.37759(12) 0.32269(13) 0.0614(5) Uani d . 1 1 . .
    H H15 -0.4736 0.4264 0.3351 0.074 Uiso calc R 1 1 . .
    C C16 -0.6439(3) 0.34904(18) 0.30229(18) 0.0930(9) Uani d . 1 1 . .
    H H16 -0.7421 0.3787 0.3005 0.112 Uiso calc R 1 1 . .
    C C17 -0.6596(4) 0.2789(2) 0.28508(19) 0.1076(11) Uani d . 1 1 . .
    H H17 -0.7687 0.2597 0.2717 0.129 Uiso calc R 1 1 . .
    C C18 -0.5152(5) 0.23537(15) 0.28717(18) 0.1031(10) Uani d . 1 1 . .
    H H18 -0.5264 0.1865 0.2754 0.124 Uiso calc R 1 1 . .
    C C19 -0.3534(3) 0.26358(12) 0.30663(15) 0.0745(6) Uani d . 1 1 . .
    H H19 -0.2554 0.2338 0.3073 0.089 Uiso calc R 1 1 . .
    C C20 0.2544(2) 0.13702(9) 0.54100(11) 0.0461(4) Uani d . 1 1 . .
    C C21 0.1951(3) 0.11215(10) 0.61296(12) 0.0601(5) Uani d . 1 1 . .
    H H21 0.1680 0.1452 0.6528 0.072 Uiso calc R 1 1 . .
    C C22 0.1750(3) 0.03941(10) 0.62753(13) 0.0611(5) Uani d . 1 1 . .
    H H22 0.1356 0.0234 0.6768 0.073 Uiso calc R 1 1 . .
    C C23 0.2136(2) -0.00899(9) 0.56869(12) 0.0513(5) Uani d . 1 1 . .
    C C24 0.2715(3) 0.01343(10) 0.49649(13) 0.0579(5) Uani d . 1 1 . .
    H H24 0.2967 -0.0200 0.4568 0.069 Uiso calc R 1 1 . .
    C C25 0.2924(2) 0.08673(10) 0.48284(12) 0.0538(4) Uani d . 1 1 . .
    H H25 0.3328 0.1023 0.4337 0.065 Uiso calc R 1 1 . .
    C C26 0.5667(2) 0.21413(11) 0.58121(14) 0.0665(6) Uani d . 1 1 . .
    H H26A 0.5517 0.1649 0.5980 0.100 Uiso calc R 1 1 . .
    H H26B 0.6474 0.2380 0.6171 0.100 Uiso calc R 1 1 . .
    H H26C 0.6116 0.2150 0.5280 0.100 Uiso calc R 1 1 . .
    N N1 0.39675(17) 0.25164(7) 0.58210(9) 0.0436(3) Uani d . 1 1 . .
    N N2 0.03573(17) 0.36870(8) 0.45354(9) 0.0483(4) Uani d . 1 1 . .
    O O1 -0.09336(16) 0.32633(7) 0.41361(8) 0.0594(4) Uani d . 1 1 . .
    Cl Cl1 0.92535(7) 0.48578(3) 0.78064(4) 0.07529(19) Uani d . 1 1 . .
    Cl Cl2 0.19251(8) -0.10122(3) 0.58698(4) 0.0769(2) Uani d . 1 1 . .
loop_
    _atom_site_aniso_label
    _atom_site_aniso_U_11
    _atom_site_aniso_U_22
    _atom_site_aniso_U_33
    _atom_site_aniso_U_12
    _atom_site_aniso_U_13
    _atom_site_aniso_U_23
    C1 0.0416(8) 0.0420(9) 0.0404(10) 0.0022(6) -0.0017(7) 0.0006(7)
    C2 0.0414(8) 0.0415(9) 0.0502(11) 0.0025(6) -0.0042(7) 0.0001(7)
    C3 0.0390(8) 0.0437(9) 0.0515(11) 0.0023(6) -0.0046(7) 0.0026(8)
    C4 0.0500(9) 0.0464(10) 0.0663(13) -0.0052(7) -0.0168(8) 0.0068(9)
    C5 0.0552(9) 0.0434(9) 0.0409(10) -0.0009(7) -0.0062(8) 0.0000(7)
    C6 0.0374(7) 0.0412(9) 0.0418(10) 0.0023(6) -0.0009(7) 0.0025(7)
    C7 0.0435(8) 0.0630(11) 0.0436(11) -0.0010(7) 0.0040(7) 0.0033(8)
    C8 0.0383(8) 0.0656(12) 0.0572(13) -0.0093(7) 0.0001(8) 0.0096(9)
    C9 0.0461(8) 0.0442(9) 0.0521(12) -0.0036(7) -0.0125(8) 0.0054(8)
    C10 0.0549(10) 0.0620(11) 0.0401(10) -0.0060(8) -0.0024(8) 0.0024(8)
    C11 0.0453(9) 0.0592(11) 0.0449(11) -0.0096(7) 0.0027(7) 0.0052(8)
    C12 0.0523(10) 0.0420(9) 0.0806(15) 0.0003(8) -0.0111(9) 0.0008(9)
    C13 0.0535(10) 0.0740(14) 0.0634(14) -0.0084(9) -0.0160(9) 0.0198(11)
    C14 0.0466(8) 0.0503(10) 0.0382(10) -0.0013(7) -0.0065(7) 0.0043(8)
    C15 0.0599(11) 0.0626(12) 0.0615(14) 0.0067(9) -0.0031(9) -0.0003(10)
    C16 0.0477(11) 0.123(2) 0.108(2) 0.0021(13) -0.0107(12) 0.0303(18)
    C17 0.0874(19) 0.133(3) 0.101(2) -0.0501(19) -0.0415(16) 0.033(2)
    C18 0.140(3) 0.0683(16) 0.100(2) -0.0419(18) -0.0212(19) -0.0091(15)
    C19 0.0850(15) 0.0540(12) 0.0843(18) 0.0041(11) -0.0014(13) -0.0030(11)
    C20 0.0525(9) 0.0421(9) 0.0433(11) 0.0008(7) -0.0084(8) -0.0030(8)
    C21 0.0899(14) 0.0454(10) 0.0451(12) 0.0020(9) 0.0042(10) -0.0079(9)
    C22 0.0856(14) 0.0463(11) 0.0517(13) 0.0003(9) 0.0085(10) 0.0008(9)
    C23 0.0512(9) 0.0381(9) 0.0645(13) 0.0019(7) -0.0047(9) -0.0020(8)
    C24 0.0670(11) 0.0476(10) 0.0590(13) 0.0039(8) 0.0014(10) -0.0141(9)
    C25 0.0634(11) 0.0513(11) 0.0466(11) 0.0017(8) 0.0005(9) -0.0015(9)
    C26 0.0542(10) 0.0541(11) 0.0904(17) 0.0145(8) -0.0181(10) -0.0080(11)
    N1 0.0446(7) 0.0390(7) 0.0470(9) 0.0029(5) -0.0086(6) -0.0018(6)
    N2 0.0398(7) 0.0491(8) 0.0557(10) -0.0008(6) -0.0079(6) 0.0019(7)
    O1 0.0562(7) 0.0554(8) 0.0658(9) -0.0072(6) -0.0249(6) 0.0111(6)
    Cl1 0.0766(3) 0.0786(4) 0.0696(4) -0.0275(3) -0.0249(3) 0.0053(3)
    Cl2 0.0885(4) 0.0405(3) 0.1022(5) -0.0008(2) 0.0140(3) -0.0008(3)
_geom_special_details
;
All e.s.d.'s (except the e.s.d. in the dihedral angle between two l.s. planes)
are estimated using the full covariance matrix. The cell e.s.d.'s are taken
into account individually in the estimation of e.s.d.'s in distances, angles
and torsion angles; correlations between e.s.d.'s in cell parameters are only
used when they are defined by crystal symmetry. An approximate (isotropic)
treatment of cell e.s.d.'s is used for estimating e.s.d.'s involving l.s.
planes.
;
loop_
    _geom_bond_atom_site_label_1
    _geom_bond_atom_site_label_2
    _geom_bond_site_symmetry_2
    _geom_bond_distance
    _geom_bond_publ_flag
    C1 N1 . 1.474(2) ?
    C1 C6 . 1.516(2) ?
    C1 C2 . 1.545(2) ?
    C1 H1 . 0.9800 ?
    C2 C3 . 1.500(2) ?
    C2 C12 . 1.522(2) ?
    C2 H2 . 0.9800 ?
    C3 N2 . 1.268(2) ?
    C3 C4 . 1.493(2) ?
    C4 C5 . 1.529(2) ?
    C4 H4A . 0.9700 ?
    C4 H4B . 0.9700 ?
    C5 N1 . 1.476(2) ?
    C5 C20 . 1.508(2) ?
    C5 H5 . 0.9800 ?
    C6 C7 . 1.380(2) ?
    C6 C11 . 1.380(3) ?
    C7 C8 . 1.387(3) ?
    C7 H7 . 0.9300 ?
    C8 C9 . 1.361(3) ?
    C8 H8 . 0.9300 ?
    C9 C10 . 1.377(2) ?
    C9 Cl1 . 1.7405(17) ?
    C10 C11 . 1.384(2) ?
    C10 H10 . 0.9300 ?
    C11 H11 . 0.9300 ?
    C12 H12A . 0.9600 ?
    C12 H12B . 0.9600 ?
    C12 H12C . 0.9600 ?
    C13 O1 . 1.426(2) ?
    C13 C14 . 1.500(2) ?
    C13 H13A . 0.9700 ?
    C13 H13B . 0.9700 ?
    C14 C19 . 1.359(3) ?
    C14 C15 . 1.373(3) ?
    C15 C16 . 1.375(3) ?
    C15 H15 . 0.9300 ?
    C16 C17 . 1.334(4) ?
    C16 H16 . 0.9300 ?
    C17 C18 . 1.367(4) ?
    C17 H17 . 0.9300 ?
    C18 C19 . 1.376(4) ?
    C18 H18 . 0.9300 ?
    C19 H19 . 0.9300 ?
    C20 C21 . 1.373(3) ?
    C20 C25 . 1.381(2) ?
    C21 C22 . 1.377(3) ?
    C21 H21 . 0.9300 ?
    C22 C23 . 1.367(3) ?
    C22 H22 . 0.9300 ?
    C23 C24 . 1.359(3) ?
    C23 Cl2 . 1.7420(18) ?
    C24 C25 . 1.385(3) ?
    C24 H24 . 0.9300 ?
    C25 H25 . 0.9300 ?
    C26 N1 . 1.473(2) ?
    C26 H26A . 0.9600 ?
    C26 H26B . 0.9600 ?
    C26 H26C . 0.9600 ?
    N2 O1 . 1.4172(17) ?
loop_
    _geom_angle_atom_site_label_1
    _geom_angle_atom_site_label_2
    _geom_angle_atom_site_label_3
    _geom_angle_site_symmetry_1
    _geom_angle_site_symmetry_3
    _geom_angle
    _geom_angle_publ_flag
    N1 C1 C6 . . 111.45(13) ?
    N1 C1 C2 . . 111.98(13) ?
    C6 C1 C2 . . 109.13(13) ?
    N1 C1 H1 . . 108.0 ?
    C6 C1 H1 . . 108.0 ?
    C2 C1 H1 . . 108.0 ?
    C3 C2 C12 . . 112.86(14) ?
    C3 C2 C1 . . 109.90(13) ?
    C12 C2 C1 . . 111.10(14) ?
    C3 C2 H2 . . 107.6 ?
    C12 C2 H2 . . 107.6 ?
    C1 C2 H2 . . 107.6 ?
    N2 C3 C4 . . 127.59(15) ?
    N2 C3 C2 . . 117.83(15) ?
    C4 C3 C2 . . 114.58(14) ?
    C3 C4 C5 . . 109.83(14) ?
    C3 C4 H4A . . 109.7 ?
    C5 C4 H4A . . 109.7 ?
    C3 C4 H4B . . 109.7 ?
    C5 C4 H4B . . 109.7 ?
    H4A C4 H4B . . 108.2 ?
    N1 C5 C20 . . 112.08(13) ?
    N1 C5 C4 . . 110.38(14) ?
    C20 C5 C4 . . 109.87(14) ?
    N1 C5 H5 . . 108.1 ?
    C20 C5 H5 . . 108.1 ?
    C4 C5 H5 . . 108.1 ?
    C7 C6 C11 . . 117.92(16) ?
    C7 C6 C1 . . 120.25(16) ?
    C11 C6 C1 . . 121.74(14) ?
    C6 C7 C8 . . 121.20(17) ?
    C6 C7 H7 . . 119.4 ?
    C8 C7 H7 . . 119.4 ?
    C9 C8 C7 . . 119.39(16) ?
    C9 C8 H8 . . 120.3 ?
    C7 C8 H8 . . 120.3 ?
    C8 C9 C10 . . 121.14(16) ?
    C8 C9 Cl1 . . 119.13(13) ?
    C10 C9 Cl1 . . 119.72(15) ?
    C9 C10 C11 . . 118.64(17) ?
    C9 C10 H10 . . 120.7 ?
    C11 C10 H10 . . 120.7 ?
    C6 C11 C10 . . 121.70(16) ?
    C6 C11 H11 . . 119.2 ?
    C10 C11 H11 . . 119.2 ?
    C2 C12 H12A . . 109.5 ?
    C2 C12 H12B . . 109.5 ?
    H12A C12 H12B . . 109.5 ?
    C2 C12 H12C . . 109.5 ?
    H12A C12 H12C . . 109.5 ?
    H12B C12 H12C . . 109.5 ?
    O1 C13 C14 . . 107.43(15) ?
    O1 C13 H13A . . 110.2 ?
    C14 C13 H13A . . 110.2 ?
    O1 C13 H13B . . 110.2 ?
    C14 C13 H13B . . 110.2 ?
    H13A C13 H13B . . 108.5 ?
    C19 C14 C15 . . 118.59(18) ?
    C19 C14 C13 . . 121.68(18) ?
    C15 C14 C13 . . 119.73(17) ?
    C14 C15 C16 . . 120.8(2) ?
    C14 C15 H15 . . 119.6 ?
    C16 C15 H15 . . 119.6 ?
    C17 C16 C15 . . 120.2(2) ?
    C17 C16 H16 . . 119.9 ?
    C15 C16 H16 . . 119.9 ?
    C16 C17 C18 . . 120.0(2) ?
    C16 C17 H17 . . 120.0 ?
    C18 C17 H17 . . 120.0 ?
    C17 C18 C19 . . 120.3(2) ?
    C17 C18 H18 . . 119.9 ?
    C19 C18 H18 . . 119.9 ?
    C14 C19 C18 . . 120.2(2) ?
    C14 C19 H19 . . 119.9 ?
    C18 C19 H19 . . 119.9 ?
    C21 C20 C25 . . 117.94(16) ?
    C21 C20 C5 . . 121.79(16) ?
    C25 C20 C5 . . 120.27(17) ?
    C20 C21 C22 . . 121.51(18) ?
    C20 C21 H21 . . 119.2 ?
    C22 C21 H21 . . 119.2 ?
    C23 C22 C21 . . 119.12(19) ?
    C23 C22 H22 . . 120.4 ?
    C21 C22 H22 . . 120.4 ?
    C24 C23 C22 . . 121.20(17) ?
    C24 C23 Cl2 . . 119.21(15) ?
    C22 C23 Cl2 . . 119.58(16) ?
    C23 C24 C25 . . 119.08(18) ?
    C23 C24 H24 . . 120.5 ?
    C25 C24 H24 . . 120.5 ?
    C20 C25 C24 . . 121.15(19) ?
    C20 C25 H25 . . 119.4 ?
    C24 C25 H25 . . 119.4 ?
    N1 C26 H26A . . 109.5 ?
    N1 C26 H26B . . 109.5 ?
    H26A C26 H26B . . 109.5 ?
    N1 C26 H26C . . 109.5 ?
    H26A C26 H26C . . 109.5 ?
    H26B C26 H26C . . 109.5 ?
    C26 N1 C1 . . 108.81(13) ?
    C26 N1 C5 . . 109.30(13) ?
    C1 N1 C5 . . 110.24(12) ?
    C3 N2 O1 . . 111.28(13) ?
    N2 O1 C13 . . 108.31(13) ?
loop_
    _geom_torsion_atom_site_label_1
    _geom_torsion_atom_site_label_2
    _geom_torsion_atom_site_label_3
    _geom_torsion_atom_site_label_4
    _geom_torsion_site_symmetry_1
    _geom_torsion_site_symmetry_2
    _geom_torsion_site_symmetry_3
    _geom_torsion_site_symmetry_4
    _geom_torsion
    _geom_torsion_publ_flag
    N1 C1 C2 C3 . . . . -52.12(19) ?
    C6 C1 C2 C3 . . . . -176.00(14) ?
    N1 C1 C2 C12 . . . . -177.75(15) ?
    C6 C1 C2 C12 . . . . 58.36(19) ?
    C12 C2 C3 N2 . . . . -5.6(2) ?
    C1 C2 C3 N2 . . . . -130.26(16) ?
    C12 C2 C3 C4 . . . . 174.34(16) ?
    C1 C2 C3 C4 . . . . 49.7(2) ?
    N2 C3 C4 C5 . . . . 127.31(19) ?
    C2 C3 C4 C5 . . . . -52.7(2) ?
    C3 C4 C5 N1 . . . . 57.3(2) ?
    C3 C4 C5 C20 . . . . -178.63(15) ?
    N1 C1 C6 C7 . . . . 121.89(17) ?
    C2 C1 C6 C7 . . . . -113.91(17) ?
    N1 C1 C6 C11 . . . . -61.4(2) ?
    C2 C1 C6 C11 . . . . 62.8(2) ?
    C11 C6 C7 C8 . . . . -0.4(3) ?
    C1 C6 C7 C8 . . . . 176.39(16) ?
    C6 C7 C8 C9 . . . . 0.1(3) ?
    C7 C8 C9 C10 . . . . 0.3(3) ?
    C7 C8 C9 Cl1 . . . . 179.50(14) ?
    C8 C9 C10 C11 . . . . -0.5(3) ?
    Cl1 C9 C10 C11 . . . . -179.66(14) ?
    C7 C6 C11 C10 . . . . 0.2(3) ?
    C1 C6 C11 C10 . . . . -176.52(16) ?
    C9 C10 C11 C6 . . . . 0.2(3) ?
    O1 C13 C14 C19 . . . . -55.0(3) ?
    O1 C13 C14 C15 . . . . 124.4(2) ?
    C19 C14 C15 C16 . . . . -0.1(3) ?
    C13 C14 C15 C16 . . . . -179.6(2) ?
    C14 C15 C16 C17 . . . . 0.6(4) ?
    C15 C16 C17 C18 . . . . -0.5(5) ?
    C16 C17 C18 C19 . . . . -0.3(5) ?
    C15 C14 C19 C18 . . . . -0.6(3) ?
    C13 C14 C19 C18 . . . . 178.8(2) ?
    C17 C18 C19 C14 . . . . 0.8(4) ?
    N1 C5 C20 C21 . . . . 58.7(2) ?
    C4 C5 C20 C21 . . . . -64.4(2) ?
    N1 C5 C20 C25 . . . . -122.32(17) ?
    C4 C5 C20 C25 . . . . 114.57(19) ?
    C25 C20 C21 C22 . . . . 0.4(3) ?
    C5 C20 C21 C22 . . . . 179.46(18) ?
    C20 C21 C22 C23 . . . . -0.5(3) ?
    C21 C22 C23 C24 . . . . 0.1(3) ?
    C21 C22 C23 Cl2 . . . . 178.84(16) ?
    C22 C23 C24 C25 . . . . 0.4(3) ?
    Cl2 C23 C24 C25 . . . . -178.37(15) ?
    C21 C20 C25 C24 . . . . 0.0(3) ?
    C5 C20 C25 C24 . . . . -178.99(16) ?
    C23 C24 C25 C20 . . . . -0.5(3) ?
    C6 C1 N1 C26 . . . . -58.49(18) ?
    C2 C1 N1 C26 . . . . 178.93(15) ?
    C6 C1 N1 C5 . . . . -178.34(13) ?
    C2 C1 N1 C5 . . . . 59.08(18) ?
    C20 C5 N1 C26 . . . . 56.2(2) ?
    C4 C5 N1 C26 . . . . 179.07(15) ?
    C20 C5 N1 C1 . . . . 175.80(14) ?
    C4 C5 N1 C1 . . . . -61.38(18) ?
    C4 C3 N2 O1 . . . . 4.0(3) ?
    C2 C3 N2 O1 . . . . -176.00(14) ?
    C3 N2 O1 C13 . . . . -172.17(17) ?
    C14 C13 O1 N2 . . . . -160.21(15) ?
