# Supplementary material for: 2,6-Bis(4-chloro­phen­yl)-1,3-dimethyl­piperidin-4-one O-benzyl­oxime
Source: Acta Crystallogr Sect E Struct Rep Online. 2012 Jan 25;68(Pt 2):o525. doi: 10.1107/S1600536812002152 (PMC3275266; doi:10.1107/S1600536812002152)
Supplement: Supplementary file 2 [file e-68-0o525-Isup2.hkl]

#
# h,k,l, Fc-squared, Fo-squared, sigma(Fo-squared) and status flag
#
data_I
_shelx_title ' PCLOB in P2(1)/n'
_shelx_refln_list_code          4
_shelx_F_calc_maximum      300.72
_exptl_crystal_F_000       952.00
_reflns_d_resolution_high  0.6826
 
loop_
 _symmetry_equiv_pos_as_xyz
 'x, y, z'
 '-x+1/2, y+1/2, -z+1/2'
 '-x, -y, -z'
 'x-1/2, -y-1/2, z-1/2'
 
_cell_length_a     7.6461
_cell_length_b    18.5051
_cell_length_c    16.7172
_cell_angle_alpha  90.000
_cell_angle_beta   91.130
_cell_angle_gamma  90.000
 
_shelx_F_squared_multiplier     1.000
 
loop_
 _refln_index_h
 _refln_index_k
 _refln_index_l
 _refln_F_squared_calc
 _refln_F_squared_meas
 _refln_F_squared_sigma
 _refln_observed_status
   4   0   0       11.50       11.65      1.47 o
   6   0   0      172.59      184.60     10.13 o
   1   1   0        8.84       -0.88      0.88 o
   2   1   0      343.67      335.97      6.10 o
   3   1   0     1464.84     1535.54     30.79 o
   4   1   0     1005.09     1034.74     21.58 o
   5   1   0     1201.81     1266.31     26.14 o
   6   1   0        0.21        1.87      2.27 o
   7   1   0      106.43      104.82      7.93 o
   9   1   0        0.34        3.52      3.08 o
  10   1   0        7.68        9.34      4.40 o
  11   1   0        0.93        0.00      3.52 o
   0   2   0       44.99       62.49      2.54 o
   1   2   0     4148.33     4398.89     44.24 o
   2   2   0     7629.76     8301.88     95.96 o
   3   2   0        0.17        1.06      1.17 o
   4   2   0     1329.04     1610.03     32.99 o
   5   2   0        0.22       -2.09      2.27 o
   6   2   0        1.98       -2.36      2.36 o
   7   2   0       65.24       60.30      3.05 o
   8   2   0       84.72       69.94     10.13 o
   9   2   0        1.54        1.76      3.96 o
  10   2   0        1.81        3.28      3.38 o
  11   2   0        0.42        7.93      4.40 o
   1   3   0     3386.66     3351.46     26.17 o
   2   3   0      928.55      809.11      9.38 o
   3   3   0        3.31        3.92      0.85 o
   4   3   0     1344.15     1426.51     21.66 o
   5   3   0       34.73       34.00      2.01 o
   6   3   0      128.14      119.18      4.34 o
   7   3   0       17.87       15.68      2.78 o
   8   3   0       55.23       56.17      5.29 o
   9   3   0       47.74       55.22      8.37 o
  10   3   0       17.19       12.33      5.29 o
  11   3   0        1.73        2.64      5.29 o
   0   4   0     4480.68     4405.02     57.61 o
   1   4   0     1849.98     1752.62     14.05 o
   2   4   0     1292.25     1225.43     11.70 o
   3   4   0     1067.35     1216.49     15.00 o
   4   4   0     1170.29     1359.61     16.77 o
   5   4   0       13.39       18.22      2.21 o
   6   4   0      824.95      821.58     21.23 o
   7   4   0        4.70        4.60      2.56 o
   8   4   0        2.01        8.37      3.96 o
   9   4   0        5.34        3.08      3.96 o
  10   4   0       27.20       23.78      6.17 o
  11   4   0        0.38        6.17      5.29 o
   1   5   0    10034.80    10624.63     87.82 o
   2   5   0      334.58      400.25      4.45 o
   3   5   0       10.31       17.43      1.01 o
   4   5   0        7.76        4.19      1.31 o
   5   5   0       14.01       17.37      1.57 o
   6   5   0      842.93      886.68     15.21 o
   7   5   0      155.98      170.79     12.33 o
   8   5   0        0.00       -0.53      4.84 o
   9   5   0       16.01       11.45      5.29 o
  10   5   0       32.15       31.71      7.05 o
   0   6   0      486.89      506.52      8.99 o
   1   6   0      336.75      348.79      4.24 o
   2   6   0     3298.34     3300.07     30.83 o
   3   6   0      125.67      152.46      2.98 o
   4   6   0       93.95       97.00      3.46 o
   5   6   0       13.14       20.20      1.84 o
   6   6   0      416.45      398.41      7.26 o
   7   6   0        3.22        1.76      3.11 o
   8   6   0        1.18       -2.64      3.11 o
   9   6   0        0.15        0.00      5.29 o
  10   6   0       27.95       30.83      7.05 o
   1   7   0        1.36        3.02      1.11 o
   2   7   0      560.14      569.58      6.89 o
   3   7   0      135.88      157.39      2.89 o
   4   7   0     1815.38     1776.58     18.35 o
   5   7   0      495.59      457.86      6.53 o
   6   7   0      168.09      162.76      5.06 o
   7   7   0       11.58        9.63      2.37 o
   8   7   0       24.78       21.14      6.17 o
   9   7   0        0.26        3.52      6.17 o
  10   7   0        0.70        6.17      6.17 o
   0   8   0    15705.13    16602.29    213.42 o
   1   8   0      140.88      113.34      3.27 o
   2   8   0      212.58      173.62      3.24 o
   3   8   0      342.40      317.03      4.37 o
   4   8   0      220.52      238.72      4.23 o
   5   8   0       69.60       81.04      3.95 o
   6   8   0       35.14       28.06      2.23 o
   7   8   0       68.15       62.99      2.68 o
   8   8   0       16.50        7.85      3.52 o
   9   8   0       10.29       15.86      7.93 o
  10   8   0        4.36        0.88      7.05 o
   1   9   0        1.97       -1.33      1.33 o
   2   9   0       35.59       53.33      2.15 o
   3   9   0      831.30      812.61      8.80 o
   4   9   0      219.63      217.31      4.25 o
   5   9   0      435.69      432.55      6.63 o
   6   9   0      186.45      178.42      7.16 o
   7   9   0       16.25       19.86      2.25 o
   8   9   0       14.53        6.75      2.37 o
   9   9   0       27.40       31.21      3.44 o
  10   9   0        0.01       -2.35      2.35 o
   0  10   0        1.72        4.36      2.10 o
   1  10   0        1.35        4.32      1.53 o
   2  10   0      809.77      821.17     10.73 o
   3  10   0      186.23      185.44      3.78 o
   4  10   0       94.39       87.29      2.82 o
   5  10   0      120.35      126.22      4.14 o
   6  10   0        5.50       -2.35      2.35 o
   7  10   0        2.35        0.79      2.10 o
   8  10   0       65.60       60.33      3.96 o
   9  10   0        1.24        3.68      2.94 o
  10  10   0        8.60       11.63      4.40 o
   1  11   0       31.66       52.98      2.74 o
   2  11   0       20.49       18.91      2.07 o
   3  11   0      115.86      115.32      3.27 o
   4  11   0       26.88       29.31      2.51 o
   5  11   0      301.23      308.48      7.34 o
   6  11   0        3.78       -1.48      2.37 o
   7  11   0       11.28        5.46      2.53 o
   8  11   0        0.37        1.93      2.81 o
   9  11   0        1.17       -3.14      3.38 o
  10  11   0        0.93        2.29      4.84 o
   0  12   0      375.12      407.42      9.90 o
   1  12   0      171.76      159.23      4.44 o
   2  12   0        4.95        5.01      2.04 o
   3  12   0      720.32      730.64      9.36 o
   4  12   0     1745.74     1716.46     19.99 o
   5  12   0       53.32       46.63      3.75 o
   6  12   0       84.11       94.86      4.71 o
   7  12   0       27.88       25.54      3.70 o
   8  12   0        0.28        0.43      3.88 o
   9  12   0        0.04        5.37      4.03 o
  10  12   0       35.45       34.99      7.05 o
   1  13   0      267.37      264.52      7.82 o
   2  13   0      475.29      465.37      8.59 o
   3  13   0      104.04       99.82      5.14 o
   4  13   0      963.32     1018.45     14.65 o
   5  13   0      107.10      111.74      4.74 o
   6  13   0      254.85      245.92      8.15 o
   7  13   0       46.93       50.21      4.60 o
   8  13   0        0.01       -1.29      5.72 o
   9  13   0       14.86       13.16      7.07 o
   0  14   0      305.06      265.96      8.76 o
   1  14   0        6.38        3.21      2.47 o
   2  14   0        1.77       -2.25      2.25 o
   3  14   0       16.10       12.10      2.92 o
   4  14   0      269.39      275.24      8.21 o
   5  14   0       40.65       48.44      4.66 o
   6  14   0       17.36        8.95      4.16 o
   7  14   0        5.87        3.94      3.92 o
   8  14   0        2.10        1.45      5.12 o
   9  14   0        2.30        6.01      6.27 o
   1  15   0      110.57       90.08      4.13 o
   2  15   0       39.66       32.21      3.68 o
   3  15   0     1130.42     1090.63     15.75 o
   4  15   0       35.18       38.56      4.08 o
   5  15   0      137.14      157.17      6.76 o
   6  15   0       40.11       45.65      5.37 o
   7  15   0        8.29        5.82      4.24 o
   8  15   0        0.22       -0.28      4.40 o
   9  15   0        7.41        7.34      5.36 o
   0  16   0       41.30       29.26      6.48 o
   1  16   0      237.07      214.85      6.45 o
   2  16   0      148.49      129.71      5.83 o
   3  16   0       23.08       26.30      3.93 o
   4  16   0       44.93       44.88      5.30 o
   5  16   0       72.33       81.56      7.19 o
   6  16   0       74.32       61.93      6.02 o
   7  16   0       10.20       12.29      4.83 o
   8  16   0       13.28       14.80      5.21 o
   9  16   0        2.78       10.23      5.52 o
   1  17   0        0.52        0.09      3.91 o
   2  17   0       41.10       33.04      4.59 o
   3  17   0       15.51       13.88      3.76 o
   4  17   0        1.47       -2.22      4.29 o
   5  17   0       45.39       49.34      5.48 o
   6  17   0       28.84       28.58      5.58 o
   7  17   0        4.18        6.52      4.64 o
   8  17   0        8.05        1.97      4.74 o
   0  18   0      124.29      113.31      8.67 o
   1  18   0      162.58      197.72      8.48 o
   2  18   0      211.73      191.05      8.28 o
   3  18   0       19.13       10.32      4.28 o
   4  18   0        1.20        1.69      6.17 o
   5  18   0        3.71       -2.69      4.62 o
   6  18   0        2.06       -4.82      4.82 o
   7  18   0       19.80       22.58      5.56 o
   8  18   0        2.04       -4.07      5.47 o
   1  19   0       19.72       11.91      5.14 o
   2  19   0       24.46       24.23      5.23 o
   3  19   0      124.09      113.78      7.41 o
   4  19   0       25.13       28.06      6.53 o
   5  19   0      129.58      154.36      8.11 o
   6  19   0       11.53       12.56      5.73 o
   7  19   0        7.14        2.75      5.47 o
   0  20   0       11.54       12.68      8.79 o
   1  20   0        0.26       -3.57      5.38 o
   2  20   0      229.28      247.01      8.88 o
   3  20   0        4.95       12.77      6.36 o
   4  20   0       14.37        5.25      6.28 o
   5  20   0        4.42       -3.04      6.50 o
   6  20   0        1.51       -2.90      9.90 o
   7  20   0        1.84       -3.02     10.08 o
   1  21   0       39.22       53.05      7.77 o
   2  21   0       96.11       97.64      6.93 o
   3  21   0       80.88       72.00      8.48 o
   4  21   0        1.22       -3.26      6.57 o
   5  21   0        5.96        5.07      7.36 o
   6  21   0       28.89       35.33      7.87 o
   7  21   0        9.71       13.72     12.37 o
   0  22   0       23.63       24.40     10.92 o
   1  22   0       37.43       40.91      8.03 o
   2  22   0        8.23       14.77      7.29 o
   3  22   0       50.15       51.17      9.69 o
   4  22   0       20.29       30.61      7.92 o
   5  22   0       15.05       24.56      7.97 o
   6  22   0        0.45       11.67      7.82 o
   1  23   0        0.12       -3.66      6.99 o
   2  23   0       66.66       92.98     11.82 o
   3  23   0       30.06       36.63      8.65 o
   4  23   0       46.06       36.99      8.44 o
   5  23   0        0.02        2.23      8.12 o
   0  24   0        5.88       27.83     11.73 o
   1  24   0        5.79        4.67      7.09 o
   2  24   0       36.13       40.36     11.40 o
   3  24   0        7.11       -5.46     10.29 o
   4  24   0       12.82        9.65      8.26 o
   5  24   0        2.70       10.57      8.97 o
   1  25   0        0.12       -4.33      7.24 o
   2  25   0        3.44        4.37     11.27 o
   3  25   0        2.85      -11.01     11.01 o
   4  25   0        5.07      -11.25     11.25 o
   0  26   0      206.82      230.22     16.42 o
   1  26   0        0.01       15.26     11.35 o
   2  26   0        2.07        0.41     18.17 o
   3  26   0        3.36       10.01     12.28 o
   1  27   0        0.24      -14.97     14.97 o
 -11   0   1        1.76       10.37      2.75 o
  -7   0   1       29.65       29.07      2.93 o
  -5   0   1      363.55      397.86     14.09 o
  -3   0   1     6335.44     6230.18    177.05 o
  -1   0   1        4.24       12.06      2.64 o
   1   0   1     1170.21     1157.89     24.89 o
   3   0   1      394.19      398.18      9.02 o
   5   0   1      565.87      576.39     19.82 o
  11   0   1        9.98       15.86      5.29 o
 -11   1   1        1.00        6.17      4.40 o
 -10   1   1        2.10        7.44      2.75 o
  -9   1   1       29.63       29.80      4.40 o
  -8   1   1       91.88       95.08      4.87 o
  -7   1   1      747.32      673.84     22.90 o
  -6   1   1      436.02      477.91     13.65 o
  -5   1   1        9.42       11.20      5.73 o
  -4   1   1       59.19       45.95      3.52 o
  -3   1   1      160.21      187.62      7.93 o
  -2   1   1      234.99      243.92      6.45 o
  -1   1   1     2673.11     2664.23     65.47 o
   0   1   1        8.12        1.24      0.87 o
   1   1   1     2559.84     2484.72     69.15 o
   2   1   1    16134.82    17177.67    229.77 o
   3   1   1      489.02      494.12     21.58 o
   4   1   1      143.62      173.37      5.27 o
   5   1   1      768.63      757.01     24.22 o
   6   1   1      455.62      472.84     11.79 o
   8   1   1       29.31       19.38      3.52 o
   9   1   1        5.95        3.08      2.49 o
  10   1   1       20.28       24.30      3.74 o
  11   1   1        1.14       -2.64      3.52 o
 -11   2   1        0.49       -4.40      4.40 o
 -10   2   1        8.59       10.30      7.05 o
  -9   2   1        0.47       -0.59      2.75 o
  -8   2   1       41.36       52.05      3.05 o
  -7   2   1       36.86       33.36      2.88 o
  -6   2   1      777.71      781.30     26.43 o
  -5   2   1        0.62        3.63      2.27 o
  -4   2   1     1500.05     1711.59     34.86 o
  -3   2   1     4288.82     4518.32     89.39 o
  -2   2   1      455.12      568.84      8.26 o
  -1   2   1      279.22      350.84      4.45 o
   0   2   1      498.98      533.06      5.68 o
   1   2   1     4240.09     4507.01     48.97 o
   2   2   1       66.41       65.73      1.54 o
   3   2   1      483.74      485.15      7.12 o
   4   2   1        9.70        7.82      1.35 o
   5   2   1      502.62      536.16     10.48 o
   6   2   1       99.58      109.61      4.87 o
   7   2   1       69.06       62.16      3.62 o
   8   2   1        0.96       -1.32      2.49 o
   9   2   1       60.61       59.03      7.93 o
  10   2   1       59.09       52.99      7.93 o
  11   2   1        0.01        5.29      5.29 o
 -11   3   1       12.90        5.29      5.29 o
 -10   3   1        0.05        4.40      4.40 o
  -9   3   1       34.27       39.27     12.33 o
  -8   3   1        9.54        7.05      2.54 o
  -7   3   1       16.35       11.79      2.78 o
  -6   3   1       11.50        6.02      2.31 o
  -5   3   1      335.82      311.75      7.42 o
  -4   3   1        3.11        0.62      1.23 o
  -3   3   1      861.30      885.90     12.23 o
  -2   3   1    10631.50    11071.80    142.31 o
  -1   3   1        1.47        0.02      0.45 o
   0   3   1    15885.95    16161.81    133.40 o
   1   3   1     2747.05     2759.18     20.77 o
   2   3   1      962.48     1019.22     10.75 o
   3   3   1        5.30        9.29      0.87 o
   4   3   1      879.11      940.58     10.70 o
   5   3   1       36.22       38.92      2.51 o
   6   3   1      129.87      137.12      4.95 o
   7   3   1      164.12      170.71      5.99 o
   8   3   1       18.22       17.11      3.38 o
   9   3   1       53.78       61.03      5.27 o
  10   3   1        0.70       10.57      5.29 o
  11   3   1        1.87       11.45      5.29 o
 -11   4   1        9.66        7.93      5.29 o
 -10   4   1       11.13        6.17      5.29 o
  -9   4   1       19.30       21.47      6.61 o
  -8   4   1        0.29        3.08      3.11 o
  -7   4   1        1.06       -2.47      3.07 o
  -6   4   1        6.07       -0.98      2.51 o
  -5   4   1      112.94       92.01      2.73 o
  -4   4   1      865.17      912.53     11.69 o
  -3   4   1      530.39      593.38      8.76 o
  -2   4   1     3464.16     3529.26     32.48 o
  -1   4   1     4640.70     4494.97     36.19 o
   0   4   1    15714.67    16321.10    134.27 o
   1   4   1        0.17       -0.66      0.66 o
   2   4   1      462.63      477.42      4.66 o
   3   4   1     1713.34     1635.43     18.12 o
   4   4   1        8.68       12.71      1.18 o
   5   4   1      117.72      114.79      3.73 o
   6   4   1       52.79       55.30      3.38 o
   7   4   1        1.50        1.94      2.53 o
   8   4   1       51.15       44.28      4.64 o
   9   4   1       31.93       29.30      7.49 o
  10   4   1       14.59       17.62      5.29 o
  11   4   1        9.70       14.97      6.17 o
 -10   5   1       12.62       18.50      6.17 o
  -9   5   1        1.15        2.06      8.81 o
  -8   5   1        0.07       -2.20      3.11 o
  -7   5   1       81.71       94.43      5.89 o
  -6   5   1       97.85       88.95      3.44 o
  -5   5   1      126.62      130.50      3.13 o
  -4   5   1     3735.58     3850.55     45.67 o
  -3   5   1       88.31       89.45      2.05 o
  -2   5   1     2389.31     2401.82     22.57 o
  -1   5   1     1970.37     2028.08     17.60 o
   0   5   1      392.03      345.89      4.07 o
   1   5   1     7711.22     7768.91     64.50 o
   2   5   1      732.57      774.61      7.66 o
   3   5   1      696.35      791.21      9.04 o
   4   5   1        1.88        1.06      1.29 o
   5   5   1        1.25        2.37      1.37 o
   6   5   1        1.09        0.85      2.67 o
   7   5   1       80.16       95.73      5.89 o
   8   5   1        4.31        1.52      3.38 o
   9   5   1       54.71       66.94      7.93 o
  10   5   1        1.68       -3.52      5.29 o
 -10   6   1        0.14       -3.52      5.29 o
  -9   6   1       62.18       65.10     12.77 o
  -8   6   1        2.10        2.80      3.38 o
  -7   6   1        8.37        9.69      3.74 o
  -6   6   1      197.61      174.29      4.55 o
  -5   6   1      380.13      354.59      6.10 o
  -4   6   1      123.62      165.09      4.75 o
  -3   6   1      596.96      687.31      7.84 o
  -2   6   1     2916.73     2934.28     27.60 o
  -1   6   1       85.45      102.45      2.19 o
   0   6   1      115.14      110.08      2.13 o
   1   6   1       47.00       58.72      1.98 o
   2   6   1      773.20      852.91      8.50 o
   3   6   1      388.78      364.47      4.82 o
   4   6   1        5.29        3.96      1.12 o
   5   6   1        1.03        2.77      1.46 o
   6   6   1      448.41      494.13     12.33 o
   7   6   1        0.16        4.07      3.04 o
   8   6   1        6.76        1.84      3.96 o
   9   6   1       40.13       55.49      7.93 o
  10   6   1        0.00       -3.52      5.29 o
 -10   7   1        4.38        4.40      6.17 o
  -9   7   1        0.08        7.93      6.17 o
  -8   7   1        7.43        1.76      5.29 o
  -7   7   1      175.74      181.06      5.19 o
  -6   7   1       73.15       82.15      4.26 o
  -5   7   1      229.89      248.54      4.36 o
  -4   7   1      337.82      329.40      5.09 o
  -3   7   1       48.94       66.45      2.26 o
  -2   7   1      928.44      973.69     10.29 o
  -1   7   1        5.90        3.69      1.07 o
   0   7   1     2137.88     2222.95     21.57 o
   1   7   1     2848.73     2825.61     25.61 o
   2   7   1     1459.56     1483.59     14.06 o
   3   7   1     2107.30     2195.77     20.93 o
   4   7   1      253.98      251.62      4.04 o
   5   7   1        4.02       -1.26      1.26 o
   6   7   1        7.94        2.34      2.17 o
   7   7   1       30.01       41.22      4.07 o
   8   7   1       22.69       12.33      6.17 o
   9   7   1       17.95       21.14      7.05 o
  10   7   1       20.04        8.81      6.17 o
 -10   8   1        3.28       -1.76      6.17 o
  -9   8   1        2.06       -5.29      5.29 o
  -8   8   1       85.92       86.63      4.36 o
  -7   8   1       14.12       16.71      1.96 o
  -6   8   1       38.44       33.53      2.24 o
  -5   8   1       12.32       12.46      1.75 o
  -4   8   1      392.54      399.04      6.01 o
  -3   8   1     1798.74     1927.71     19.04 o
  -2   8   1     3078.62     3158.27     30.02 o
  -1   8   1      386.44      384.18      5.23 o
   0   8   1      331.31      359.41      6.05 o
   1   8   1      839.07      942.41     10.24 o
   2   8   1       41.41       34.78      1.70 o
   3   8   1     1298.38     1344.66     13.09 o
   4   8   1     1487.39     1416.78     15.26 o
   5   8   1      663.80      699.04      9.07 o
   6   8   1      573.76      539.74     16.74 o
   7   8   1       17.41       20.68      2.41 o
   8   8   1        1.18       -1.84      1.84 o
   9   8   1        4.86        1.76      7.05 o
  10   8   1        0.34        0.00      7.05 o
 -10   9   1        4.89        2.74      2.77 o
  -9   9   1        1.04       -0.70      2.35 o
  -8   9   1       49.16       55.90      3.50 o
  -7   9   1       18.22       11.53      2.10 o
  -6   9   1      106.50       89.33      3.33 o
  -5   9   1      223.71      244.65      4.77 o
  -4   9   1      174.43      169.47      3.85 o
  -3   9   1      144.15      137.80      3.23 o
  -2   9   1      427.92      462.72      6.20 o
  -1   9   1      470.84      508.52      6.59 o
   0   9   1     9180.15     9832.57     90.40 o
   1   9   1     5546.41     6107.60     56.88 o
   2   9   1     2392.09     2614.99     24.08 o
   3   9   1       37.13       34.76      1.88 o
   4   9   1      462.61      438.54      6.41 o
   5   9   1        3.26        0.63      1.65 o
   6   9   1       46.63       34.23      2.54 o
   7   9   1       48.78       55.10      3.94 o
   8   9   1        0.09       -1.45      4.20 o
   9   9   1        0.04       -2.31      2.31 o
  10   9   1       10.92        7.12      3.72 o
 -10  10   1        1.95        3.47      3.44 o
  -9  10   1        0.93       -2.78      2.78 o
  -8  10   1        0.04        0.21      2.68 o
  -7  10   1       47.73       56.44      4.50 o
  -6  10   1      518.03      547.97     10.05 o
  -5  10   1      207.51      210.93      7.09 o
  -4  10   1       40.64       43.57      2.23 o
  -3  10   1     1391.11     1336.36     14.37 o
  -2  10   1      189.19      197.99      6.32 o
  -1  10   1       23.81       15.74      1.82 o
   0  10   1        3.97        6.23      1.80 o
   1  10   1       29.53       58.49      4.34 o
   2  10   1     1667.42     1617.03     17.44 o
   3  10   1      135.67      125.99      3.11 o
   4  10   1      385.16      381.55      5.74 o
   5  10   1        8.45       10.32      2.89 o
   6  10   1       19.25       12.86      2.59 o
   7  10   1       70.53       62.67      4.42 o
   8  10   1       19.83       18.76      4.32 o
   9  10   1        4.56        7.01      2.90 o
  10  10   1        0.04        2.52      3.85 o
 -10  11   1        8.96       17.84      4.62 o
  -9  11   1       12.97       13.21      4.15 o
  -8  11   1        2.32        0.67      2.71 o
  -7  11   1       36.75       31.89      3.36 o
  -6  11   1       93.52      107.54      4.44 o
  -5  11   1      287.24      282.48      7.11 o
  -4  11   1      263.93      261.27      4.85 o
  -3  11   1     1158.79     1131.10     13.42 o
  -2  11   1       48.14       65.49      2.91 o
  -1  11   1      309.07      276.55      5.20 o
   0  11   1     1169.77     1178.44     13.05 o
   1  11   1       33.50       27.03      2.25 o
   2  11   1      762.45      753.52      9.70 o
   3  11   1       18.74       12.56      2.23 o
   4  11   1      194.37      209.14      4.44 o
   5  11   1      254.39      242.69      6.50 o
   6  11   1        8.74        4.20      2.50 o
   7  11   1        1.88        1.06      2.37 o
   8  11   1        8.90        6.42      3.09 o
   9  11   1        6.74        4.53      3.85 o
  10  11   1        0.38        4.93      4.40 o
 -10  12   1        0.81        0.00      4.40 o
  -9  12   1        9.06       12.59      4.38 o
  -8  12   1        3.84        2.25      3.93 o
  -7  12   1        1.36       -2.46      2.46 o
  -6  12   1       63.41       70.34      6.53 o
  -5  12   1        6.02        1.44      3.47 o
  -4  12   1      142.90      155.35      4.48 o
  -3  12   1       22.68       21.01      2.46 o
  -2  12   1      354.95      358.93      7.14 o
  -1  12   1        1.96        3.23      1.88 o
   0  12   1      775.53      794.64     10.97 o
   1  12   1       49.57       46.45      2.74 o
   2  12   1      148.85      155.86      5.03 o
   3  12   1       23.84       18.01      2.33 o
   4  12   1     1350.65     1311.47     16.00 o
   5  12   1       20.77       21.01      3.10 o
   6  12   1       54.62       55.47      5.29 o
   7  12   1       46.96       40.95      3.63 o
   8  12   1       30.07       27.39      4.88 o
   9  12   1       12.54       12.40      4.78 o
  10  12   1        2.29       -1.98      4.53 o
  -9  13   1        4.98        6.36      4.56 o
  -8  13   1        0.93       -1.76      4.06 o
  -7  13   1        6.70        1.51      3.39 o
  -6  13   1       62.62       62.29      4.99 o
  -5  13   1       29.81       32.77      3.88 o
  -4  13   1      335.12      322.59      7.16 o
  -3  13   1      249.37      212.15      5.48 o
  -2  13   1        2.32        2.43      2.77 o
  -1  13   1     1019.04      984.33     12.42 o
   0  13   1       13.47       10.88      2.64 o
   1  13   1       74.79       71.35      3.21 o
   2  13   1       29.71       26.67      2.89 o
   3  13   1     3105.31     3081.47     31.95 o
   4  13   1      126.35      120.61      5.91 o
   5  13   1       85.39       74.86      4.28 o
   6  13   1       33.54       23.69      4.24 o
   7  13   1        9.05       11.81      4.30 o
   8  13   1       25.96       31.66      6.22 o
   9  13   1       69.98       88.24      6.97 o
  -9  14   1        6.18        2.24      4.96 o
  -8  14   1        3.45        0.96      3.86 o
  -7  14   1        1.72        2.11      3.78 o
  -6  14   1       70.64       85.48      5.72 o
  -5  14   1        0.01        0.78      3.94 o
  -4  14   1      545.22      561.31     11.12 o
  -3  14   1        0.31       -2.93      2.93 o
  -2  14   1       22.72       17.55      2.85 o
  -1  14   1     1319.98     1318.16     15.93 o
   0  14   1      244.28      199.42      8.54 o
   1  14   1      178.03      184.46      4.97 o
   2  14   1      715.69      674.31     10.46 o
   3  14   1      470.77      466.14      9.29 o
   4  14   1      536.34      573.89     13.07 o
   5  14   1        9.37        9.03      3.70 o
   6  14   1        3.29        0.09      3.78 o
   7  14   1       20.21       30.77      4.55 o
   8  14   1       69.55       72.37      7.00 o
   9  14   1       12.70        5.57      5.17 o
  -9  15   1        5.30        7.26      5.64 o
  -8  15   1        2.04        0.42      4.45 o
  -7  15   1       12.77       24.84      4.80 o
  -6  15   1      203.93      233.86      8.86 o
  -5  15   1       41.32       21.41      4.55 o
  -4  15   1       36.76       24.60      4.98 o
  -3  15   1      177.97      172.06      6.76 o
  -2  15   1        0.06       -2.87      2.87 o
  -1  15   1       79.24       77.39      4.27 o
   0  15   1      151.23      175.48      6.22 o
   1  15   1       41.59       38.98      4.61 o
   2  15   1      184.89      187.69      5.55 o
   3  15   1       72.60       72.52      4.64 o
   4  15   1      247.08      238.64      8.15 o
   5  15   1       31.91       29.78      4.66 o
   6  15   1       28.39       36.75      5.23 o
   7  15   1        0.16        1.23      4.16 o
   8  15   1       76.46       73.15     13.30 o
   9  15   1        0.11        2.70      5.36 o
  -9  16   1        0.28        2.34      5.28 o
  -8  16   1        2.33        6.80      4.63 o
  -7  16   1       34.70       35.21      5.97 o
  -6  16   1       83.95       88.49      6.65 o
  -5  16   1        1.31        1.26      4.29 o
  -4  16   1      200.00      198.95      7.84 o
  -3  16   1       48.12       37.48      4.47 o
  -2  16   1       17.83       18.63      3.78 o
  -1  16   1       26.46       19.73      3.64 o
   0  16   1      120.02      123.98      5.78 o
   1  16   1       33.10       34.61      3.94 o
   2  16   1       83.43      100.19      5.09 o
   3  16   1        3.01       -2.57      3.10 o
   4  16   1        0.79       -1.11      4.11 o
   5  16   1        6.60        3.04      4.62 o
   6  16   1       15.59        4.72      4.96 o
   7  16   1        0.60        0.34      4.50 o
   8  16   1       30.77       28.19      6.26 o
   9  16   1        5.25        9.69      8.46 o
  -8  17   1        0.35       -2.33      4.87 o
  -7  17   1        8.21       14.74      6.81 o
  -6  17   1       16.61       13.73      5.12 o
  -5  17   1       30.15       42.38      5.89 o
  -4  17   1       21.16       23.70      5.12 o
  -3  17   1        1.32        4.42      3.72 o
  -2  17   1      138.38      114.18      5.96 o
  -1  17   1      116.95       96.28      5.70 o
   0  17   1      555.53      462.35     10.66 o
   1  17   1      342.97      366.03      9.39 o
   2  17   1       30.69       31.20      4.23 o
   3  17   1        9.08        2.66      3.51 o
   4  17   1       20.46       16.88      4.72 o
   5  17   1        5.33       -0.37      4.38 o
   6  17   1       21.06       17.69      5.38 o
   7  17   1       67.09       65.63      6.62 o
   8  17   1        4.03        6.68      5.68 o
  -8  18   1       10.24       22.26      5.80 o
  -7  18   1       26.87       22.40      5.56 o
  -6  18   1       22.11       22.23      5.63 o
  -5  18   1       11.73        9.71      5.21 o
  -4  18   1       40.39       40.08      5.64 o
  -3  18   1        4.06       -3.26      4.04 o
  -2  18   1      108.60      126.46      8.14 o
  -1  18   1       22.93       16.37      5.17 o
   0  18   1       25.80       31.69      4.75 o
   1  18   1        0.38        0.12      4.75 o
   2  18   1       10.33       13.09      4.60 o
   3  18   1       69.42       83.48      5.68 o
   4  18   1      128.68      156.29      8.58 o
   5  18   1        6.09       -0.57      5.17 o
   6  18   1       16.94       14.73      5.43 o
   7  18   1       23.92       25.76      6.10 o
   8  18   1        0.43        0.16      6.22 o
  -7  19   1        3.70       -0.75      5.47 o
  -6  19   1        2.70        9.99      5.58 o
  -5  19   1        0.33       -5.19      5.34 o
  -4  19   1        6.78        3.49      5.53 o
  -3  19   1        3.40       -4.44      4.55 o
  -2  19   1       41.61       37.24      5.85 o
  -1  19   1       78.73       77.50      6.74 o
   0  19   1      316.72      291.18     10.04 o
   1  19   1       77.92       64.87      6.45 o
   2  19   1       31.43       35.57      5.24 o
   3  19   1       45.54       47.95      5.79 o
   4  19   1       26.43       24.25      6.75 o
   5  19   1        7.18       14.65      7.01 o
   6  19   1        4.72        2.18      5.30 o
   7  19   1        0.02       -5.06      5.06 o
  -7  20   1        0.26       -4.54      7.65 o
  -6  20   1        0.22        7.51      6.74 o
  -5  20   1       28.14       16.92      9.09 o
  -4  20   1       24.64       22.28      6.57 o
  -3  20   1       19.63       16.49      6.61 o
  -2  20   1       25.93       22.01      5.52 o
  -1  20   1       27.88       29.32      6.07 o
   0  20   1       19.65       22.51      6.77 o
   1  20   1        0.38        9.51      5.33 o
   2  20   1       20.50        9.27      4.84 o
   3  20   1        7.12        2.86      6.15 o
   4  20   1       43.94       51.29      7.59 o
   5  20   1       12.16       -6.39      6.39 o
   6  20   1       20.69       10.07      7.32 o
   7  20   1       17.52       16.72      8.09 o
  -7  21   1        0.18       -6.24      6.24 o
  -6  21   1        0.37        7.48      7.14 o
  -5  21   1        2.26       -2.03      6.65 o
  -4  21   1       26.80       26.36      7.37 o
  -3  21   1       54.53       70.69      8.38 o
  -2  21   1       18.10       11.14      5.46 o
  -1  21   1      183.79      211.03     10.96 o
   0  21   1       49.26       75.99     13.10 o
   1  21   1       13.18       11.48      6.07 o
   2  21   1        9.13       17.19      5.10 o
   3  21   1      162.16      169.45     10.27 o
   4  21   1        2.35        4.98      6.83 o
   5  21   1       27.52       33.92      7.89 o
   6  21   1       10.92       -1.00      7.14 o
   7  21   1       20.87       20.55     11.56 o
  -6  22   1        6.90       12.07      7.75 o
  -5  22   1        1.18       -3.55      7.90 o
  -4  22   1       11.59       15.27      7.29 o
  -3  22   1        5.82       -0.78      7.11 o
  -2  22   1      115.16      125.38      8.62 o
  -1  22   1        3.79       -1.33      8.52 o
   0  22   1      165.14      187.09     14.34 o
   1  22   1        1.29        3.58      6.33 o
   2  22   1        9.43       11.98      6.83 o
   3  22   1       20.09       17.54      8.65 o
   4  22   1        3.51       -1.88      6.89 o
   5  22   1        3.97        0.34      7.48 o
   6  22   1        2.75       17.83      8.15 o
  -5  23   1       35.34       35.40      9.59 o
  -4  23   1        0.06       10.61     10.99 o
  -3  23   1       38.85       47.13     10.68 o
  -2  23   1       51.31       64.78     11.93 o
  -1  23   1       39.31       33.95      8.15 o
   0  23   1       28.87       31.01      8.26 o
   1  23   1       58.93       52.43      7.80 o
   2  23   1        2.52        4.14      9.70 o
   3  23   1        2.79       -4.95      7.20 o
   4  23   1        0.45        2.39      7.80 o
   5  23   1        4.25       12.53      8.87 o
  -5  24   1        3.55        0.78     14.09 o
  -4  24   1       11.81       23.17      9.50 o
  -3  24   1       11.35       -0.23     10.88 o
  -2  24   1       15.24       17.76     10.86 o
  -1  24   1        0.02        0.65      7.40 o
   0  24   1       41.30       55.59      8.58 o
   1  24   1        9.96        1.93      7.20 o
   2  24   1        0.15       -5.97      9.94 o
   3  24   1        3.86       -3.15     11.51 o
   4  24   1       16.99       12.31      8.72 o
   5  24   1       13.28       21.07     10.19 o
  -4  25   1        0.18       -2.84     14.00 o
  -3  25   1        0.51      -11.25     11.25 o
  -2  25   1       17.75       16.74     11.67 o
  -1  25   1       86.46       95.60      9.95 o
   0  25   1       33.24       34.09      8.88 o
   1  25   1       10.02        8.88      7.52 o
   2  25   1       13.99       -3.26     10.68 o
   3  25   1        0.36       -2.81     10.99 o
   4  25   1        2.11        9.30     12.05 o
  -3  26   1        3.03       -2.75     18.94 o
  -2  26   1        1.18      -10.68     10.68 o
  -1  26   1        0.19       10.63     10.37 o
   0  26   1        0.57        1.65      8.31 o
   1  26   1        0.32       11.17     11.97 o
   2  26   1        5.95      -10.48     11.72 o
   3  26   1        0.00       -7.19     11.79 o
   0  27   1       35.57       59.51     11.14 o
 -10   0   2        4.92        4.70      2.75 o
  -8   0   2        2.12       -5.29      5.29 o
  -6   0   2       67.05       60.66      3.97 o
  -4   0   2      134.19      200.93      5.89 o
  -2   0   2       11.28       38.94      2.64 o
   0   0   2     6197.26     5853.78    165.87 o
   2   0   2    39655.25    40647.70    577.72 o
   4   0   2     3109.66     3294.34     89.85 o
   6   0   2     1785.56     1837.43     51.09 o
  10   0   2       30.34       42.30      3.74 o
 -11   1   2       17.02       10.57      4.40 o
 -10   1   2        0.78       -1.27      2.75 o
  -9   1   2       15.39       23.65      3.38 o
  -8   1   2       16.98       10.45      2.31 o
  -7   1   2       19.69       13.29      3.58 o
  -6   1   2      270.54      263.07      6.18 o
  -5   1   2       25.67       17.10      2.37 o
  -4   1   2       32.19       29.10      1.91 o
  -3   1   2     3051.07     3222.15     63.16 o
  -2   1   2       25.46       15.19      1.06 o
  -1   1   2     5783.97     5842.83     59.66 o
   0   1   2       34.55       33.03      1.37 o
   1   1   2     5709.89     5833.19     57.13 o
   2   1   2       39.47       31.12      1.40 o
   3   1   2     1701.74     1713.76     25.03 o
   4   1   2     1163.62     1297.72     21.54 o
   5   1   2       22.01       27.40      2.64 o
   6   1   2      749.91      807.73     23.78 o
   8   1   2        5.28        4.40      2.49 o
   9   1   2        0.20        1.32      2.49 o
  10   1   2        1.56        2.84      6.17 o
  11   1   2        3.28        7.93      4.40 o
 -11   2   2        0.02        0.00      4.40 o
 -10   2   2        2.46       -0.18      3.08 o
  -9   2   2        6.03        7.93      3.11 o
  -8   2   2        1.89        0.29      2.03 o
  -7   2   2        0.53       -1.98      2.25 o
  -6   2   2      812.45      802.05     18.99 o
  -5   2   2       55.53       62.86      2.43 o
  -4   2   2      132.30      115.28      3.10 o
  -3   2   2     3979.38     4191.00     59.67 o
  -2   2   2     2222.59     2039.58     57.21 o
  -1   2   2     6767.30     7087.61     61.79 o
   0   2   2     1473.12     1369.47     13.14 o
   1   2   2      107.95      100.93      1.31 o
   2   2   2    10648.08    10655.79    117.70 o
   3   2   2      114.77      122.24      2.40 o
   4   2   2     1791.30     1881.58     27.84 o
   5   2   2      465.12      473.09      7.39 o
   6   2   2      798.28      760.70     20.26 o
   7   2   2      170.81      165.39     13.21 o
   8   2   2       28.65       26.02      4.84 o
   9   2   2       20.59       21.59      3.74 o
  10   2   2        7.00        7.69      3.38 o
  11   2   2        4.46        4.40      5.29 o
 -11   3   2       10.24       14.97      6.17 o
 -10   3   2        0.20        3.52      4.40 o
  -9   3   2        0.17       -1.32      3.11 o
  -8   3   2        0.08       -1.42      2.33 o
  -7   3   2       46.38       54.77      3.10 o
  -6   3   2        3.55       -2.20      2.31 o
  -5   3   2      341.08      339.96      6.34 o
  -4   3   2       17.34       26.45      1.42 o
  -3   3   2        3.90       11.04      1.27 o
  -2   3   2       56.64       50.39      1.47 o
  -1   3   2    15391.67    15669.64    137.56 o
   0   3   2       25.75       19.09      1.11 o
   1   3   2     6952.52     6961.72     51.65 o
   2   3   2     3258.26     3469.09     29.85 o
   3   3   2      648.59      747.44      8.92 o
   4   3   2      605.51      631.66      8.39 o
   5   3   2        1.06        1.11      1.30 o
   6   3   2       29.38       36.15      3.52 o
   7   3   2        0.32       -2.20      2.49 o
   8   3   2        0.04        0.44      2.49 o
   9   3   2       30.00       15.45      3.74 o
  10   3   2        2.20       11.45      5.29 o
  11   3   2        0.02       -4.40      4.40 o
 -11   4   2        2.90        9.69      5.29 o
 -10   4   2        2.42        6.17      5.29 o
  -9   4   2        0.10        2.16      3.38 o
  -8   4   2       44.78       66.67      6.58 o
  -7   4   2       26.05       34.84      3.74 o
  -6   4   2       38.14       46.35      2.51 o
  -5   4   2       28.50       34.43      2.18 o
  -4   4   2      780.87      647.25      9.70 o
  -3   4   2      604.73      679.74     11.16 o
  -2   4   2     1856.43     1826.12     19.58 o
  -1   4   2     1164.99     1129.50     11.15 o
   0   4   2     1876.67     2007.03     17.28 o
   1   4   2     4247.11     4307.00     34.51 o
   2   4   2     1330.36     1357.30     12.41 o
   3   4   2      155.43      164.34      3.00 o
   4   4   2     1620.22     1631.73     18.49 o
   5   4   2        6.14        6.39      1.61 o
   6   4   2      163.02      161.67      4.54 o
   7   4   2       25.62       20.99      3.38 o
   8   4   2       34.06       43.45      4.36 o
   9   4   2        2.60        1.12      3.38 o
  10   4   2       12.10       16.74      6.17 o
  11   4   2        3.21        7.05      5.29 o
 -10   5   2       56.84       51.09      7.93 o
  -9   5   2       33.88       24.27      5.29 o
  -8   5   2        0.13       -2.85      2.85 o
  -7   5   2       57.69       60.60      4.98 o
  -6   5   2        9.37        5.24      1.77 o
  -5   5   2      394.84      411.28      6.55 o
  -4   5   2     2486.78     2555.42     33.83 o
  -3   5   2      580.18      551.78      6.79 o
  -2   5   2       64.68       70.85      2.00 o
  -1   5   2     1033.62     1076.98     10.37 o
   0   5   2     2528.44     2499.76     22.01 o
   1   5   2    12419.36    13344.84    105.17 o
   2   5   2      224.60      240.79      3.21 o
   3   5   2     5338.26     5681.86     54.61 o
   4   5   2        6.03       10.34      1.64 o
   5   5   2       45.36       36.56      2.82 o
   6   5   2      245.62      249.58      6.74 o
   7   5   2       46.97       44.04      6.17 o
   8   5   2        3.05        0.00      8.81 o
   9   5   2       56.42       56.37      7.93 o
  10   5   2        1.44        3.52      5.29 o
 -10   6   2        0.01       -0.88      6.17 o
  -9   6   2        7.06        3.02      4.23 o
  -8   6   2       36.03       41.82      5.92 o
  -7   6   2        3.80        9.60      2.29 o
  -6   6   2       66.27       72.08      3.19 o
  -5   6   2        0.16       -1.17      1.49 o
  -4   6   2     1027.07     1021.01     12.56 o
  -3   6   2       19.79       25.64      1.51 o
  -2   6   2      183.98      210.64      3.32 o
  -1   6   2      105.09       84.07      2.27 o
   0   6   2       60.15       59.47      1.94 o
   1   6   2      820.10      855.69      8.63 o
   2   6   2      476.32      467.58      5.29 o
   3   6   2      101.81      100.67      2.17 o
   4   6   2      203.04      201.81      4.05 o
   5   6   2       92.51       97.55      2.96 o
   6   6   2      105.09       94.90      4.25 o
   7   6   2       65.93       61.13      4.00 o
   8   6   2      138.92      132.36      7.77 o
   9   6   2       77.53       74.87      8.81 o
  10   6   2       11.08        6.17      6.17 o
 -10   7   2        7.71        3.52      6.17 o
  -9   7   2        1.67        1.51      4.40 o
  -8   7   2       29.45       21.14      6.17 o
  -7   7   2       49.22       56.67      5.55 o
  -6   7   2      252.97      252.44      4.91 o
  -5   7   2       17.16        9.72      1.92 o
  -4   7   2      172.26      172.52      4.98 o
  -3   7   2       13.03        1.94      1.17 o
  -2   7   2     1243.89     1232.85     12.71 o
  -1   7   2      199.23      246.43      3.71 o
   0   7   2       75.01       66.70      2.01 o
   1   7   2      724.69      656.94      6.83 o
   2   7   2        1.68       -1.03      1.03 o
   3   7   2      671.73      822.70      8.88 o
   4   7   2       24.71       40.05      2.16 o
   5   7   2     1063.22     1085.35     12.61 o
   6   7   2      187.75      167.36      5.46 o
   7   7   2       89.31       91.68      5.03 o
   8   7   2        0.05       -4.40      5.29 o
   9   7   2       40.98       54.61      8.81 o
  10   7   2        1.00       -0.88      6.17 o
 -10   8   2       11.23       12.14      8.37 o
  -9   8   2       28.14       37.23      3.19 o
  -8   8   2        0.06        0.64      2.16 o
  -7   8   2       16.26        8.23      2.70 o
  -6   8   2      161.09      195.68      5.19 o
  -5   8   2      136.23      128.98      3.19 o
  -4   8   2       19.92       23.83      1.76 o
  -3   8   2       80.02       72.57      2.35 o
  -2   8   2      311.51      369.99      5.22 o
  -1   8   2     4020.73     4295.01     40.43 o
   0   8   2        3.73       -1.35      1.35 o
   1   8   2      493.82      432.13      5.38 o
   2   8   2     5391.75     5501.76     48.35 o
   3   8   2       95.85      102.47      2.57 o
   4   8   2     1745.86     1796.46     18.91 o
   5   8   2      232.65      221.43      4.20 o
   6   8   2      282.56      270.31      6.30 o
   7   8   2      117.40      119.07      4.41 o
   8   8   2        9.15        9.21      2.16 o
   9   8   2        1.98        5.81      2.35 o
  10   8   2        0.94       -6.17      6.17 o
 -10   9   2        3.35        3.21      2.42 o
  -9   9   2       11.04        7.36      2.71 o
  -8   9   2        1.10        0.44      3.18 o
  -7   9   2       26.61       24.72      2.51 o
  -6   9   2       94.88       93.77      3.49 o
  -5   9   2      139.74      143.41      3.61 o
  -4   9   2      157.43      160.87      4.16 o
  -3   9   2      478.04      478.25      6.63 o
  -2   9   2     2066.18     2014.54     21.26 o
  -1   9   2     1806.55     1751.96     17.88 o
   0   9   2      597.67      739.00      8.70 o
   1   9   2      759.40      820.62      8.97 o
   2   9   2      360.32      341.29      5.14 o
   3   9   2       27.55       29.40      1.87 o
   4   9   2      281.11      246.38      4.65 o
   5   9   2      225.37      226.00      4.39 o
   6   9   2       25.96       19.96      2.51 o
   7   9   2        1.90        1.89      2.17 o
   8   9   2       11.00       11.28      3.81 o
   9   9   2        1.36        2.73      2.85 o
  10   9   2        0.59       -2.51      2.51 o
 -10  10   2        1.39        2.59      4.76 o
  -9  10   2       16.82       11.20      3.13 o
  -8  10   2      137.77      136.02      6.74 o
  -7  10   2       86.62       93.54      4.24 o
  -6  10   2      653.06      614.09     13.14 o
  -5  10   2      581.00      595.45     10.04 o
  -4  10   2       36.03       30.03      2.78 o
  -3  10   2      355.12      345.02      6.20 o
  -2  10   2        5.43        5.82      1.67 o
  -1  10   2       11.64        2.76      1.56 o
   0  10   2       32.50       31.39      1.87 o
   1  10   2      263.88      282.36      4.95 o
   2  10   2     4299.01     4347.04     43.04 o
   3  10   2      748.83      777.22      9.22 o
   4  10   2     1464.96     1480.52     15.44 o
   5  10   2        1.31       -0.66      2.03 o
   6  10   2        6.21        1.42      2.20 o
   7  10   2       20.14       20.57      3.09 o
   8  10   2       11.48       13.50      2.88 o
   9  10   2       20.84       27.86      3.58 o
  10  10   2        0.10       -3.65      3.85 o
 -10  11   2        2.65       -4.22      4.22 o
  -9  11   2       10.91       15.41      3.69 o
  -8  11   2        1.42        4.90      3.09 o
  -7  11   2        6.07        4.11      2.53 o
  -6  11   2        0.36       -1.26      2.68 o
  -5  11   2       69.99       65.08      4.31 o
  -4  11   2      309.69      305.92      5.76 o
  -3  11   2      442.97      436.98      6.97 o
  -2  11   2       32.88       34.79      2.52 o
  -1  11   2      804.26      807.23     10.23 o
   0  11   2      264.71      247.63      4.92 o
   1  11   2       64.78       72.28      3.60 o
   2  11   2       19.44       17.00      2.00 o
   3  11   2      857.47      839.63     10.03 o
   4  11   2      273.76      283.85      7.85 o
   5  11   2       50.85       52.83      3.39 o
   6  11   2       17.93       14.92      2.79 o
   7  11   2       19.00       18.90      3.32 o
   8  11   2       23.54       35.47      3.68 o
   9  11   2        0.94       -4.27      4.27 o
  10  11   2       47.85       41.09      5.86 o
 -10  12   2       50.18       67.66      7.33 o
  -9  12   2        0.07       -0.35      3.67 o
  -8  12   2       22.49       20.02      4.72 o
  -7  12   2        1.00       -2.58      2.58 o
  -6  12   2       10.24       15.52      3.38 o
  -5  12   2       71.25       71.58      4.10 o
  -4  12   2        3.90       -2.22      2.22 o
  -3  12   2       67.90       55.75      2.94 o
  -2  12   2        8.68        4.62      2.02 o
  -1  12   2       94.67      111.04      3.55 o
   0  12   2        0.74        0.90      2.03 o
   1  12   2       10.62        5.88      2.04 o
   2  12   2      335.27      326.21      6.37 o
   3  12   2      231.50      250.28      5.27 o
   4  12   2       38.53       40.37      3.10 o
   5  12   2       83.59       76.23      4.02 o
   6  12   2        2.45        4.55      2.79 o
   7  12   2        8.02        6.34      3.43 o
   8  12   2       21.70       19.01      4.56 o
   9  12   2        0.53       -1.67      4.35 o
  -9  13   2        4.56        2.35      4.27 o
  -8  13   2       30.24       32.16      8.41 o
  -7  13   2        1.97        3.17      3.64 o
  -6  13   2       24.40       24.20      4.20 o
  -5  13   2        5.61       -0.94      2.86 o
  -4  13   2      651.37      670.15     12.01 o
  -3  13   2      236.48      222.49      7.12 o
  -2  13   2      861.79      762.26     11.26 o
  -1  13   2      212.60      204.33      5.00 o
   0  13   2     1627.16     1567.57     19.06 o
   1  13   2      267.83      251.03      5.51 o
   2  13   2       58.72       60.76      3.25 o
   3  13   2      531.99      526.15      8.32 o
   4  13   2       27.72       25.10      3.88 o
   5  13   2       54.81       57.34      6.63 o
   6  13   2        3.88        5.84      3.74 o
   7  13   2        0.62       -4.97      5.53 o
   8  13   2        5.42       -2.57      4.06 o
   9  13   2        4.57       -1.43      4.62 o
  -9  14   2        2.32       -1.87      4.09 o
  -8  14   2        7.49        5.09      4.06 o
  -7  14   2       12.63       17.81      4.29 o
  -6  14   2       38.39       35.15      4.76 o
  -5  14   2      220.39      226.12      8.33 o
  -4  14   2     1485.24     1394.38     22.48 o
  -3  14   2     1280.57     1315.68     19.56 o
  -2  14   2       99.33       89.88      3.98 o
  -1  14   2       15.31       11.26      2.73 o
   0  14   2      244.77      214.82      6.58 o
   1  14   2       24.62       27.39      2.87 o
   2  14   2        4.60        1.74      2.42 o
   3  14   2       89.21       92.96      4.57 o
   4  14   2        3.82       -2.40      4.20 o
   5  14   2        3.03        1.24      3.63 o
   6  14   2       69.64       53.43      5.21 o
   7  14   2        0.69       -4.42      4.42 o
   8  14   2        0.13        4.00      6.53 o
   9  14   2       26.11       18.01      5.56 o
  -9  15   2        9.75        4.81      5.12 o
  -8  15   2        3.74        4.11      4.37 o
  -7  15   2        2.16       -0.32      4.10 o
  -6  15   2        9.22        5.67      7.37 o
  -5  15   2       16.46       20.51      4.72 o
  -4  15   2      125.93      139.02      7.08 o
  -3  15   2        0.35       -3.39      3.39 o
  -2  15   2        8.44        3.40      3.07 o
  -1  15   2      118.74      101.93      4.69 o
   0  15   2      209.79      177.11      9.50 o
   1  15   2       46.10       36.16      3.67 o
   2  15   2      200.57      188.63      6.71 o
   3  15   2     1043.63     1020.39     15.09 o
   4  15   2      234.98      211.65      7.84 o
   5  15   2      331.51      316.87     12.40 o
   6  15   2        0.11       -0.14      3.93 o
   7  15   2        2.19       -1.04      4.84 o
   8  15   2        2.54        9.19      5.23 o
   9  15   2        4.04       10.72      5.72 o
  -9  16   2        6.07       11.45     14.09 o
  -8  16   2        7.13        8.11      4.64 o
  -7  16   2       23.69       20.40      5.01 o
  -6  16   2       35.53       28.91      5.33 o
  -5  16   2       11.68       16.28      4.87 o
  -4  16   2       21.24       13.85      4.95 o
  -3  16   2      139.18      141.04      6.14 o
  -2  16   2       37.38       34.68      4.09 o
  -1  16   2      101.73       93.12      4.87 o
   0  16   2       11.24       19.41      4.08 o
   1  16   2      286.26      277.39      7.54 o
   2  16   2      245.31      227.62      6.77 o
   3  16   2      147.31      148.47      5.78 o
   4  16   2      103.23       79.13      6.86 o
   5  16   2        4.31        2.70      4.22 o
   6  16   2        1.91        1.72      4.42 o
   7  16   2        0.07       -2.42      5.08 o
   8  16   2        0.36        6.29      5.63 o
  -8  17   2        0.90       -1.98      4.70 o
  -7  17   2        9.46        5.88      7.84 o
  -6  17   2       11.06       18.84      5.33 o
  -5  17   2       15.42       20.83      5.98 o
  -4  17   2        8.22       -0.26      4.69 o
  -3  17   2      168.40      180.68      7.08 o
  -2  17   2      314.29      356.77      9.52 o
  -1  17   2       15.29       17.05      5.34 o
   0  17   2       94.38       90.14      5.65 o
   1  17   2       43.17       40.51      4.45 o
   2  17   2       20.30       29.18      4.32 o
   3  17   2        2.03       -0.31      3.73 o
   4  17   2        4.68        0.36      4.53 o
   5  17   2       12.67        7.51      4.76 o
   6  17   2       39.68       42.43      5.84 o
   7  17   2       54.02       55.76     14.60 o
   8  17   2        1.17       -1.14      5.78 o
  -8  18   2       16.55       16.76      7.12 o
  -7  18   2        5.19        1.65      9.28 o
  -6  18   2        4.24       -3.53      4.85 o
  -5  18   2       20.04       24.22      5.99 o
  -4  18   2       21.37       14.60      5.58 o
  -3  18   2       65.50       54.39      5.15 o
  -2  18   2       19.67       10.17      5.15 o
  -1  18   2      197.24      166.50      7.87 o
   0  18   2        8.82       17.87      5.06 o
   1  18   2       40.08       41.74      5.26 o
   2  18   2        6.30        4.72      6.30 o
   3  18   2       39.43       55.17      7.55 o
   4  18   2        3.87       -3.23      4.53 o
   5  18   2       75.28       64.70      6.91 o
   6  18   2        7.51        6.23      5.38 o
   7  18   2        7.94       14.53      6.63 o
   8  18   2        2.94        1.54      6.59 o
  -7  19   2        4.58       -4.14      6.10 o
  -6  19   2       11.73       10.30      5.81 o
  -5  19   2        4.08       -3.91      5.21 o
  -4  19   2        9.81        6.04      6.41 o
  -3  19   2      210.11      217.25      8.75 o
  -2  19   2      136.11      151.09      7.76 o
  -1  19   2      328.14      342.30     10.85 o
   0  19   2       13.37        8.55      4.83 o
   1  19   2      116.50      110.88      6.65 o
   2  19   2        0.64        0.60      4.54 o
   3  19   2        8.20        0.68      5.75 o
   4  19   2        6.15        0.49      5.72 o
   5  19   2       55.72       54.88      7.06 o
   6  19   2        0.09        3.29      5.52 o
   7  19   2        3.19        2.87      6.03 o
  -7  20   2        0.07        3.13      6.93 o
  -6  20   2       62.47       58.94     11.64 o
  -5  20   2        8.13        5.59      7.05 o
  -4  20   2       36.86       34.87      7.99 o
  -3  20   2        5.56        2.16      6.12 o
  -2  20   2       14.15       10.83      5.31 o
  -1  20   2        4.97        0.96      5.10 o
   0  20   2       27.89       29.08      6.71 o
   1  20   2      100.78       97.44      6.72 o
   2  20   2       33.84       28.81      5.47 o
   3  20   2        0.30       -0.26      6.09 o
   4  20   2      113.88       96.17     12.08 o
   5  20   2       41.80       46.72     13.30 o
   6  20   2        0.12        3.82      6.79 o
   7  20   2        3.60       -6.68      9.69 o
  -7  21   2        2.38        0.71      7.54 o
  -6  21   2        1.33       12.04      7.27 o
  -5  21   2       27.71       29.33      8.27 o
  -4  21   2       46.15       56.17      9.20 o
  -3  21   2        6.73        3.97      6.88 o
  -2  21   2        2.09        3.62      5.54 o
  -1  21   2       94.66       96.52     12.59 o
   0  21   2       28.80       43.59      6.94 o
   1  21   2       18.33       28.20      7.31 o
   2  21   2       57.32       54.07      6.34 o
   3  21   2       22.47       15.90      8.26 o
   4  21   2        2.51       -6.61      6.61 o
   5  21   2        0.34       15.56      7.75 o
   6  21   2        0.73       -6.62      7.08 o
  -6  22   2        1.84        2.14     12.96 o
  -5  22   2       12.26       10.35      7.79 o
  -4  22   2       35.38       46.26      9.06 o
  -3  22   2       10.16        4.13      7.23 o
  -2  22   2        0.56       -5.57      5.57 o
  -1  22   2        9.13        0.80      6.87 o
   0  22   2       16.22       14.07      6.68 o
   1  22   2      107.72      133.20      9.15 o
   2  22   2       73.83       72.49      7.48 o
   3  22   2       76.42       93.78      9.37 o
   4  22   2       55.10       63.21      8.66 o
   5  22   2       12.33       17.25      8.08 o
   6  22   2        1.08        1.76      6.88 o
  -5  23   2        3.33       -3.31     11.16 o
  -4  23   2        5.07        8.68      8.90 o
  -3  23   2       10.00        5.93      8.46 o
  -2  23   2       31.75       21.78     10.74 o
  -1  23   2      116.69      141.95     13.84 o
   0  23   2       80.90      103.13      8.97 o
   1  23   2        0.18       -6.34      7.68 o
   2  23   2        1.65       -7.78      9.57 o
   3  23   2        5.48       -1.45      7.69 o
   4  23   2       33.92       48.35      8.79 o
   5  23   2       19.83       20.55     10.31 o
  -5  24   2        6.28        0.86      9.34 o
  -4  24   2        1.35        7.46     11.72 o
  -3  24   2       25.81       20.24     12.90 o
  -2  24   2        2.89        6.95      9.57 o
  -1  24   2       17.90       21.16      7.47 o
   0  24   2       24.31       28.23      7.88 o
   1  24   2        1.27       -5.78      6.62 o
   2  24   2       28.58       42.15     11.53 o
   3  24   2        1.65       -4.64     10.70 o
   4  24   2        4.99        2.17      8.25 o
   5  24   2        9.16       13.84     11.06 o
  -4  25   2        6.57        2.73     12.59 o
  -3  25   2       18.13       26.47     12.06 o
  -2  25   2        5.38       13.75     10.09 o
  -1  25   2       73.33      111.97     10.02 o
   0  25   2        2.40        2.23      7.59 o
   1  25   2        9.05        9.14      7.92 o
   2  25   2        1.63        6.15     11.11 o
   3  25   2        0.06       -0.70     10.88 o
   4  25   2       14.71       13.78     12.27 o
  -3  26   2        0.30       -7.40     17.18 o
  -2  26   2        0.08       -5.64     12.15 o
  -1  26   2       14.41       10.69     10.29 o
   0  26   2       49.54       56.58      9.73 o
   1  26   2        2.51       11.21     11.97 o
   2  26   2        6.23       13.26     12.39 o
   3  26   2        9.76       -7.05     17.62 o
   0  27   2        1.62       -7.95      9.76 o
 -11   0   3        1.30        0.88      3.52 o
  -9   0   3       26.38       29.07      5.29 o
  -7   0   3        0.00       -2.11      2.93 o
  -5   0   3      562.53      565.94     13.04 o
  -3   0   3     4515.48     4384.83     63.23 o
  -1   0   3    90432.34    86823.70   1251.50 o
   1   0   3     9638.13     9849.05    115.04 o
   3   0   3     2646.09     2743.00     51.89 o
   5   0   3     1366.46     1429.60     41.40 o
   9   0   3        0.29        3.08      2.49 o
  11   0   3        0.25       -4.40      4.40 o
 -11   1   3        0.13       -0.75      2.33 o
 -10   1   3        1.43       -1.32      3.11 o
  -9   1   3        0.98        1.76      2.75 o
  -8   1   3       19.59       22.47      3.11 o
  -7   1   3      140.77      162.56      3.98 o
  -6   1   3      384.71      355.22      6.08 o
  -5   1   3      148.16      150.19      3.49 o
  -4   1   3      816.17      706.65      9.99 o
  -3   1   3      120.56      115.85      3.65 o
  -2   1   3       43.96       36.68      2.81 o
  -1   1   3    47493.91    47305.27    430.38 o
   0   1   3     2209.85     2277.94     22.35 o
   1   1   3      369.96      387.40      4.05 o
   2   1   3     3930.98     4146.37     37.18 o
   3   1   3      701.76      745.26      8.64 o
   4   1   3     4799.85     4801.93    117.22 o
   5   1   3      230.02      228.28      5.24 o
   6   1   3       95.78       91.61      6.17 o
   7   1   3      173.44      179.69      8.81 o
   8   1   3       19.15        8.81      2.49 o
   9   1   3       11.40       10.91      2.33 o
  10   1   3        6.98        7.88      2.06 o
  11   1   3        2.13       -3.13      4.40 o
 -11   2   3        0.71       10.57      5.29 o
 -10   2   3        0.01       -4.40      4.40 o
  -9   2   3        3.18        4.40      3.11 o
  -8   2   3       24.24       33.34      3.05 o
  -7   2   3        6.61        8.30      1.68 o
  -6   2   3       95.81       90.96      3.03 o
  -5   2   3       21.39       21.75      1.83 o
  -4   2   3     1338.21     1388.41     20.76 o
  -3   2   3     1307.53     1250.72     16.83 o
  -2   2   3    11296.43    11475.06    123.95 o
  -1   2   3       41.89       37.75      1.48 o
   0   2   3      663.08      656.90      6.50 o
   1   2   3     5527.36     5721.53     50.15 o
   2   2   3      547.62      585.36      6.38 o
   3   2   3     2560.15     2713.02     34.14 o
   4   2   3      552.81      552.09     14.20 o
   5   2   3      772.62      708.81     13.01 o
   6   2   3        4.76        0.88      3.52 o
   7   2   3      168.66      194.27      9.69 o
   8   2   3       89.17      100.49      5.61 o
   9   2   3        1.02        0.00      3.11 o
  10   2   3        4.26       -3.52      4.40 o
  11   2   3        1.54        1.76      4.40 o
 -11   3   3        0.41       -2.64      5.29 o
 -10   3   3       22.65       34.35      6.17 o
  -9   3   3        1.21        1.32      3.11 o
  -8   3   3        0.03       -1.56      2.33 o
  -7   3   3       10.65        7.93      2.10 o
  -6   3   3      170.22      181.66      3.97 o
  -5   3   3     1414.90     1496.92     22.59 o
  -4   3   3      204.40      223.61      4.46 o
  -3   3   3      595.11      585.69      7.95 o
  -2   3   3      953.65      989.91     10.39 o
  -1   3   3       52.73       38.10      1.20 o
   0   3   3     5874.29     5958.49     52.23 o
   1   3   3     3183.72     3333.40     28.27 o
   2   3   3      494.16      512.11      6.21 o
   3   3   3      470.43      536.08      9.28 o
   4   3   3     1294.74     1399.24     15.92 o
   5   3   3      207.74      221.08      5.02 o
   6   3   3       17.55       16.40      3.11 o
   7   3   3      482.88      485.54     14.00 o
   8   3   3       44.10       54.70     12.77 o
   9   3   3        8.15        9.25      3.74 o
  10   3   3        0.58       -4.40      4.40 o
  11   3   3        7.53        7.05      5.29 o
 -11   4   3       24.51       24.66      7.05 o
 -10   4   3       40.39       19.38      6.17 o
  -9   4   3       31.62       53.04      5.73 o
  -8   4   3       26.82       21.88      3.05 o
  -7   4   3       21.44       19.07      2.04 o
  -6   4   3       35.64       45.86      2.33 o
  -5   4   3        4.95        4.81      1.74 o
  -4   4   3      841.72      938.21     14.44 o
  -3   4   3      438.18      418.04      6.26 o
  -2   4   3      629.98      634.86      7.19 o
  -1   4   3      290.75      324.92      4.12 o
   0   4   3      771.67      769.29      7.90 o
   1   4   3      288.08      228.30      3.03 o
   2   4   3      106.51      109.62      2.23 o
   3   4   3     6072.69     6649.60     72.80 o
   4   4   3        9.52       11.54      1.10 o
   5   4   3     1154.13     1157.22     16.47 o
   6   4   3       32.90       33.23      4.21 o
   7   4   3       80.27       81.04      5.61 o
   8   4   3        0.32        0.00      3.11 o
   9   4   3       11.78       -3.52      4.40 o
  10   4   3        0.05       -4.40      4.40 o
 -10   5   3        4.27       -2.64      5.29 o
  -9   5   3        0.01       -3.38      3.38 o
  -8   5   3        1.65        2.26      3.41 o
  -7   5   3       70.04       83.26      2.91 o
  -6   5   3        0.01       -0.17      2.49 o
  -5   5   3       34.46       36.34      2.29 o
  -4   5   3      106.29      110.95      2.87 o
  -3   5   3     1079.07     1179.51     14.29 o
  -2   5   3     8334.21     8464.24     86.97 o
  -1   5   3       36.45       39.29      1.54 o
   0   5   3     1146.93     1108.27      9.96 o
   1   5   3      201.57      191.46      3.05 o
   2   5   3       20.61       18.17      1.26 o
   3   5   3      986.08      986.80     10.59 o
   4   5   3       66.85       57.50      1.92 o
   5   5   3      149.62      152.90      3.01 o
   6   5   3        0.21        0.04      2.46 o
   7   5   3       13.82       13.94      3.05 o
   8   5   3        3.44        2.48      3.38 o
   9   5   3      112.66       95.13      9.69 o
  10   5   3        5.28        8.81      6.17 o
 -10   6   3        0.07       -3.52      5.29 o
  -9   6   3       17.47       20.55      6.61 o
  -8   6   3       52.46       45.32      5.27 o
  -7   6   3       47.28       43.52      2.84 o
  -6   6   3        4.54        6.91      1.65 o
  -5   6   3      358.18      343.98      5.44 o
  -4   6   3        0.02        1.14      1.20 o
  -3   6   3       42.40       84.20      2.32 o
  -2   6   3      150.78      112.79      3.15 o
  -1   6   3      288.34      275.86      4.03 o
   0   6   3     2891.27     2978.57     23.82 o
   1   6   3      369.77      339.81      4.21 o
   2   6   3        0.66       -1.01      1.01 o
   3   6   3     2171.28     2202.23     20.96 o
   4   6   3      173.78      184.66      3.60 o
   5   6   3       54.92       42.61      2.88 o
   6   6   3      276.07      270.08      5.23 o
   7   6   3        0.04        0.32      2.78 o
   8   6   3       25.98       24.66      7.05 o
   9   6   3       22.92       17.62      7.05 o
  10   6   3        5.72        3.52      6.17 o
 -10   7   3        2.73        2.64      6.17 o
  -9   7   3        2.21        1.22      2.71 o
  -8   7   3       18.35       23.50      2.46 o
  -7   7   3       58.73       57.76      2.44 o
  -6   7   3       79.08       68.95      2.62 o
  -5   7   3      693.96      677.44      9.25 o
  -4   7   3       10.53        7.85      1.63 o
  -3   7   3      108.82       95.26      3.60 o
  -2   7   3      940.57      863.25     10.00 o
  -1   7   3       26.48       27.11      1.51 o
   0   7   3       62.76       67.73      2.32 o
   1   7   3      291.55      259.64      3.66 o
   2   7   3     1873.96     1914.55     17.85 o
   3   7   3     1158.61     1183.22     12.16 o
   4   7   3      534.26      522.83      7.29 o
   5   7   3      183.05      189.75      4.24 o
   6   7   3       20.95       14.42      2.03 o
   7   7   3        0.41        1.47      1.63 o
   8   7   3        7.65       11.50      2.16 o
   9   7   3        0.30       -2.70      2.89 o
  10   7   3       58.66       47.07      7.93 o
 -10   8   3       20.77       29.14      3.38 o
  -9   8   3        0.04        0.06      2.67 o
  -8   8   3       21.28       20.85      3.64 o
  -7   8   3      107.95       97.15      3.59 o
  -6   8   3       29.03       29.25      2.36 o
  -5   8   3       12.32       14.74      1.80 o
  -4   8   3        1.18       -0.13      1.41 o
  -3   8   3       63.49       69.68      2.41 o
  -2   8   3      545.92      574.41      7.46 o
  -1   8   3     7975.99     8387.00     77.30 o
   0   8   3     1622.50     1518.55     14.73 o
   1   8   3      434.89      448.45      5.59 o
   2   8   3      255.74      236.46      3.89 o
   3   8   3      340.36      357.34      4.89 o
   4   8   3        5.74        3.90      1.53 o
   5   8   3       11.94       12.91      1.84 o
   6   8   3      240.76      219.94      5.72 o
   7   8   3        0.52        3.02      2.82 o
   8   8   3       63.06       69.99      4.57 o
   9   8   3        6.45        2.45      2.31 o
  10   8   3        0.18       -1.23      2.57 o
 -10   9   3        8.32       10.46      3.81 o
  -9   9   3       14.69       13.77      2.93 o
  -8   9   3       31.14       27.02      2.93 o
  -7   9   3        0.00       -0.87      1.93 o
  -6   9   3       16.36       12.55      2.35 o
  -5   9   3       20.89       22.68      2.16 o
  -4   9   3      101.26      110.56      4.20 o
  -3   9   3      157.48      143.73      3.53 o
  -2   9   3      103.72       93.67      2.96 o
  -1   9   3      971.07     1089.21     12.54 o
   0   9   3      340.46      414.81      5.79 o
   1   9   3      509.87      546.22      6.93 o
   2   9   3      556.52      507.54      6.67 o
   3   9   3       76.04       86.19      3.02 o
   4   9   3      632.67      635.93      7.84 o
   5   9   3      298.10      290.11      5.83 o
   6   9   3       25.06       19.00      2.85 o
   7   9   3        5.77        6.03      2.62 o
   8   9   3       15.42       17.08      3.05 o
   9   9   3       46.25       50.33      3.97 o
  10   9   3        2.46        3.05      3.73 o
 -10  10   3        1.92        7.34      6.99 o
  -9  10   3        2.34        4.87      2.95 o
  -8  10   3       26.33       35.10      3.47 o
  -7  10   3       18.67       15.98      2.81 o
  -6  10   3        0.18       -1.36      2.77 o
  -5  10   3       13.10       12.64      2.28 o
  -4  10   3       54.68       62.42      2.89 o
  -3  10   3        0.95        1.92      1.68 o
  -2  10   3      319.57      287.89      5.54 o
  -1  10   3       12.76        4.76      1.70 o
   0  10   3      187.00      199.56      4.00 o
   1  10   3      688.11      722.73      8.76 o
   2  10   3      616.15      602.32      8.21 o
   3  10   3        5.63        7.06      1.76 o
   4  10   3      429.11      442.47      6.35 o
   5  10   3       55.09       57.49      3.55 o
   6  10   3        1.58       -2.22      2.22 o
   7  10   3      135.86      130.15      5.31 o
   8  10   3       46.19       41.89      3.93 o
   9  10   3        5.09       -2.89      3.73 o
  10  10   3        0.01       -2.27      5.73 o
 -10  11   3        0.51        5.90      4.42 o
  -9  11   3        0.82       -2.91      3.94 o
  -8  11   3        3.00        0.81      2.72 o
  -7  11   3       53.73       54.78      3.78 o
  -6  11   3       49.73       52.96      3.78 o
  -5  11   3      293.06      289.56      7.40 o
  -4  11   3      115.92      116.78      5.58 o
  -3  11   3      213.12      219.29      5.11 o
  -2  11   3      107.26       85.11      4.07 o
  -1  11   3      176.42      205.09      4.67 o
   0  11   3      295.40      295.02      5.79 o
   1  11   3     1053.61     1017.06     11.72 o
   2  11   3      141.45      154.10      4.01 o
   3  11   3      116.14      121.47      3.53 o
   4  11   3      906.84      850.02     10.73 o
   5  11   3       19.48       24.62      2.96 o
   6  11   3       16.87       13.42      4.13 o
   7  11   3       71.85       83.98      5.72 o
   8  11   3        5.52        6.02      4.19 o
   9  11   3       75.43       72.85      5.83 o
  10  11   3        0.36        7.75      4.40 o
  -9  12   3        4.45        2.96      4.07 o
  -8  12   3        1.15        3.74      4.12 o
  -7  12   3       11.20       10.82      3.46 o
  -6  12   3       33.25       33.34      3.58 o
  -5  12   3       15.16        8.14      2.97 o
  -4  12   3      328.43      306.45      7.32 o
  -3  12   3      227.76      210.88      5.20 o
  -2  12   3      403.31      416.93      7.93 o
  -1  12   3      191.87      178.27      4.53 o
   0  12   3      175.87      168.56      4.62 o
   1  12   3       23.08       21.64      2.35 o
   2  12   3     1309.89     1268.51     15.81 o
   3  12   3     5031.32     4988.64     47.26 o
   4  12   3      159.29      147.08      4.76 o
   5  12   3      204.17      195.69      5.89 o
   6  12   3       16.68       17.79      3.55 o
   7  12   3       13.46        7.24      5.03 o
   8  12   3        0.00       -3.13      3.93 o
   9  12   3       48.16       40.21      5.55 o
  -9  13   3        2.26        6.04      4.21 o
  -8  13   3        1.86       -2.24      3.27 o
  -7  13   3      108.92      118.19      6.19 o
  -6  13   3        2.68       -3.41      4.07 o
  -5  13   3      244.30      268.88      8.80 o
  -4  13   3       29.31       30.37      3.45 o
  -3  13   3       78.62       77.97      4.12 o
  -2  13   3     1167.87     1133.25     14.89 o
  -1  13   3      138.08      150.08      6.12 o
   0  13   3      342.82      349.62      7.37 o
   1  13   3      741.91      710.38      9.49 o
   2  13   3      287.64      283.89      7.13 o
   3  13   3      346.03      349.61      7.57 o
   4  13   3        0.12       -2.31      2.50 o
   5  13   3      179.31      168.83      9.19 o
   6  13   3       24.25       19.35      6.44 o
   7  13   3        1.20       -3.75      3.75 o
   8  13   3        8.78        8.84      4.78 o
   9  13   3        8.62        4.98      4.96 o
  -9  14   3        1.02        1.92      4.70 o
  -8  14   3        1.06       -0.77      3.69 o
  -7  14   3       30.65       35.61      4.75 o
  -6  14   3       54.99       60.62      5.35 o
  -5  14   3        1.85       -0.94      4.10 o
  -4  14   3       20.04       21.76      3.98 o
  -3  14   3      155.75      167.89      6.53 o
  -2  14   3      117.20      134.84      5.04 o
  -1  14   3      256.24      219.39      5.54 o
   0  14   3       59.14       48.67      3.32 o
   1  14   3      322.02      312.01      6.15 o
   2  14   3      428.10      416.08      7.88 o
   3  14   3      713.27      670.11     11.20 o
   4  14   3        1.48        2.45      3.01 o
   5  14   3        0.03       -4.52      4.52 o
   6  14   3       73.00       77.28      6.86 o
   7  14   3       19.61       14.71     11.56 o
   8  14   3       12.70       13.16      5.80 o
   9  14   3       21.50       21.38      5.72 o
  -9  15   3        2.69        4.78      6.99 o
  -8  15   3        3.13        6.49      4.36 o
  -7  15   3        1.81       -2.09      4.13 o
  -6  15   3        0.79       -0.36      4.68 o
  -5  15   3        0.11       -3.95      3.95 o
  -4  15   3      215.67      211.12      8.58 o
  -3  15   3      108.22       72.33      5.21 o
  -2  15   3      178.82      182.33      8.01 o
  -1  15   3       17.11       17.68      3.45 o
   0  15   3      336.96      301.65      9.27 o
   1  15   3        9.20        7.06      3.05 o
   2  15   3      172.37      173.25      6.38 o
   3  15   3      345.22      320.79      7.70 o
   4  15   3       16.90       25.23      4.57 o
   5  15   3       11.72       11.38      4.29 o
   6  15   3        0.13       -4.48      4.48 o
   7  15   3       12.69       14.02      5.62 o
   8  15   3        8.34       13.07      5.38 o
   9  15   3       16.90       14.60      6.03 o
  -8  16   3        4.35       -2.73      4.22 o
  -7  16   3       85.25       86.11      6.65 o
  -6  16   3        0.40       -3.48      4.32 o
  -5  16   3       45.86       45.96      7.12 o
  -4  16   3      145.47      136.02      7.57 o
  -3  16   3       80.10       77.41      5.50 o
  -2  16   3        1.19        2.82      3.67 o
  -1  16   3       99.28      102.49      5.19 o
   0  16   3      344.31      301.72      7.88 o
   1  16   3       37.48       46.48      3.97 o
   2  16   3        4.63       -3.26      3.26 o
   3  16   3       26.66       26.33      3.83 o
   4  16   3       97.15      116.33      7.59 o
   5  16   3       58.33       63.78      5.59 o
   6  16   3       47.56       46.83      6.55 o
   7  16   3       56.50       67.12      7.64 o
   8  16   3       13.95       20.12      6.26 o
  -8  17   3        0.16        5.06      4.91 o
  -7  17   3        6.79        9.56      6.99 o
  -6  17   3       70.38       75.08      6.85 o
  -5  17   3       42.28       44.37      5.98 o
  -4  17   3        4.87        4.06      4.81 o
  -3  17   3       66.67       50.36      5.36 o
  -2  17   3       20.44       18.57      4.28 o
  -1  17   3       58.96       49.78      4.80 o
   0  17   3       24.32        7.96      3.85 o
   1  17   3        0.75       -3.61      3.61 o
   2  17   3       96.78       91.69      6.32 o
   3  17   3      161.94      161.81      6.21 o
   4  17   3        0.06       -3.40      4.22 o
   5  17   3      118.46      131.50      7.17 o
   6  17   3        1.88        1.05      6.19 o
   7  17   3        5.61       10.47      5.78 o
   8  17   3        2.49       -3.31      5.78 o
  -8  18   3        9.99        8.23      5.22 o
  -7  18   3       46.80       65.64      6.97 o
  -6  18   3        8.52       12.26      5.58 o
  -5  18   3        0.47        0.21      5.06 o
  -4  18   3        7.05       -1.67      5.13 o
  -3  18   3       89.53       72.62      5.96 o
  -2  18   3       17.06       23.70      8.29 o
  -1  18   3       31.14       17.60      5.35 o
   0  18   3      137.74      167.95      6.83 o
   1  18   3      106.61       95.50      6.22 o
   2  18   3        6.42       -1.17      7.02 o
   3  18   3        1.09       -3.50      3.83 o
   4  18   3       47.87       49.96      6.19 o
   5  18   3        8.44        0.00      4.81 o
   6  18   3        2.20        9.28      6.30 o
   7  18   3        8.62        5.89      6.33 o
   8  18   3        1.84       -3.22      6.03 o
  -7  19   3        3.96       -0.35      5.11 o
  -6  19   3       12.24       14.13      6.02 o
  -5  19   3       36.53       45.35      7.99 o
  -4  19   3        8.12        6.39      6.30 o
  -3  19   3        3.64       -4.92      6.03 o
  -2  19   3      108.46      113.07      7.45 o
  -1  19   3      124.91      134.23      7.69 o
   0  19   3       23.67       13.34      4.76 o
   1  19   3        6.51        4.66      4.90 o
   2  19   3       41.80       34.96      5.24 o
   3  19   3       11.52       11.34      6.61 o
   4  19   3       23.44       37.29      7.50 o
   5  19   3        6.91        4.90      6.58 o
   6  19   3       35.45       41.37      7.99 o
   7  19   3       23.47       26.69     15.09 o
  -7  20   3        0.01        2.78      6.71 o
  -6  20   3       10.96       15.64      7.21 o
  -5  20   3       49.67       44.52     10.49 o
  -4  20   3       12.66       11.71      8.45 o
  -3  20   3       33.84       34.18      8.97 o
  -2  20   3        8.22        1.15      4.81 o
  -1  20   3       51.74       56.75      6.18 o
   0  20   3        2.87        6.01      5.91 o
   1  20   3      195.05      158.32      8.99 o
   2  20   3       21.25       27.28      5.37 o
   3  20   3        1.30       -5.29      6.19 o
   4  20   3        0.06        5.74      6.21 o
   5  20   3        0.01       -0.80      6.45 o
   6  20   3       36.03       17.84      9.06 o
   7  20   3        3.23       -7.70      7.70 o
  -6  21   3        1.18       -4.01      6.78 o
  -5  21   3        0.48        1.27      7.58 o
  -4  21   3       68.49       62.07      9.33 o
  -3  21   3      139.76      112.19     16.12 o
  -2  21   3       31.03       18.71      5.95 o
  -1  21   3        0.96       -0.23      5.98 o
   0  21   3        3.46        4.05      6.17 o
   1  21   3       19.09       18.79      6.33 o
   2  21   3        1.72        5.34      5.12 o
   3  21   3       29.18       41.66      7.80 o
   4  21   3        9.31        6.59      6.89 o
   5  21   3       51.75       40.67      8.64 o
   6  21   3        9.68       10.68      9.06 o
  -6  22   3        5.18        0.57      7.97 o
  -5  22   3        0.00       -1.94      7.28 o
  -4  22   3        0.02        0.54      7.99 o
  -3  22   3        7.63        2.99      8.01 o
  -2  22   3       15.25        2.63      6.74 o
  -1  22   3        2.79        0.35      6.23 o
   0  22   3      111.76      147.84      9.46 o
   1  22   3       11.63       16.04      7.03 o
   2  22   3       88.03      124.16     10.92 o
   3  22   3       69.56       95.32      9.44 o
   4  22   3        1.13       -6.88      6.88 o
   5  22   3        6.69       -5.03      7.69 o
   6  22   3       12.35       14.86      9.06 o
  -5  23   3       59.68       66.72      9.91 o
  -4  23   3       33.95       33.22      9.22 o
  -3  23   3      120.61      171.03     11.69 o
  -2  23   3        1.82       13.24     10.04 o
  -1  23   3       33.79       36.26      7.57 o
   0  23   3        1.86       -6.43      6.43 o
   1  23   3        5.01        4.38      6.87 o
   2  23   3        0.02       -4.35      9.71 o
   3  23   3        0.04       -7.61      7.61 o
   4  23   3        1.31       -7.54      7.54 o
   5  23   3        8.64       -0.88      8.94 o
  -5  24   3        0.25        0.26      9.28 o
  -4  24   3       22.28       21.61      9.21 o
  -3  24   3        4.80       21.73     13.84 o
  -2  24   3       13.42       12.87     12.58 o
  -1  24   3        0.82        2.12      7.11 o
   0  24   3        3.07        4.15      7.12 o
   1  24   3       15.26        4.11      7.18 o
   2  24   3       20.03       38.97     11.40 o
   3  24   3       16.06       -5.40     10.23 o
   4  24   3        1.01        1.50      7.92 o
  -4  25   3        3.00       -5.53     14.27 o
  -3  25   3        0.94        3.25     14.47 o
  -2  25   3        0.21        9.94     11.27 o
  -1  25   3       98.83      131.03     14.56 o
   0  25   3        6.67        0.37      7.85 o
   1  25   3        1.28       13.90     10.89 o
   2  25   3       18.76        9.15     11.22 o
   3  25   3        0.01       -1.10     11.53 o
   4  25   3        9.28      -11.19     14.39 o
  -2  26   3        0.01        6.51     12.38 o
  -1  26   3       52.85       75.56     16.56 o
   0  26   3        0.29       -1.26      8.12 o
   1  26   3       17.50       15.49     12.27 o
   2  26   3        3.56       -7.73     11.97 o
 -10   0   4        4.64        6.61      3.11 o
  -8   0   4       99.10       63.23      4.36 o
  -6   0   4      142.02      154.76      4.20 o
  -4   0   4     1773.95     1974.00     29.45 o
  -2   0   4      830.29      714.55     11.54 o
   0   0   4     2821.80     2968.91     38.75 o
   2   0   4       39.55       60.32      2.39 o
   4   0   4     4139.30     4226.27    127.72 o
   6   0   4     1094.76     1042.03     33.47 o
   8   0   4      370.37      332.08     14.09 o
  10   0   4        0.38       -1.32      7.49 o
 -11   1   4        5.19        6.61      3.11 o
 -10   1   4        6.12        0.00      3.52 o
  -9   1   4       16.99       18.03      4.05 o
  -8   1   4       15.88       12.73      1.95 o
  -7   1   4      613.73      652.04      8.49 o
  -6   1   4       59.57       67.70      2.43 o
  -5   1   4       96.11      129.40      2.78 o
  -4   1   4      445.54      506.98      7.12 o
  -3   1   4      521.27      539.23      6.98 o
  -2   1   4     1003.19     1025.75     12.16 o
  -1   1   4      459.12      436.96      4.93 o
   0   1   4    20086.96    19411.54    185.38 o
   1   1   4     6801.43     7120.18     67.82 o
   2   1   4       18.52       14.37      1.13 o
   3   1   4        4.76        3.73      1.13 o
   4   1   4        6.96       12.39      1.86 o
   5   1   4      302.06      273.02      5.39 o
   6   1   4      760.61      734.27     14.40 o
   7   1   4       49.75       42.84      3.38 o
   8   1   4        2.28        1.17      3.88 o
   9   1   4        3.00        4.74      2.33 o
  10   1   4        7.87        7.34      2.54 o
 -11   2   4        0.37       -2.64      2.93 o
 -10   2   4        1.39        4.84      3.96 o
  -9   2   4        1.69       -0.93      2.44 o
  -8   2   4        8.58        7.00      1.96 o
  -7   2   4       23.29       24.11      2.43 o
  -6   2   4       66.58       57.75      2.95 o
  -5   2   4      110.12       99.15      2.90 o
  -4   2   4      919.61      864.55     10.54 o
  -3   2   4      819.03      848.82     11.06 o
  -2   2   4       12.74       19.38      1.26 o
  -1   2   4     2891.21     3024.80     29.71 o
   0   2   4       25.91       25.57      1.75 o
   1   2   4      426.44      443.09      5.03 o
   2   2   4      965.99      948.34     11.34 o
   3   2   4     1223.68     1419.56     16.13 o
   4   2   4     1359.97     1282.23     18.00 o
   5   2   4       15.27       14.07      1.71 o
   6   2   4      694.40      603.10     14.91 o
   7   2   4       67.31       50.50      6.61 o
   8   2   4        1.93        0.45      1.91 o
   9   2   4        0.36       -2.51      2.87 o
  10   2   4       23.48       23.65      3.38 o
 -11   3   4        4.42       -2.64      5.29 o
 -10   3   4        2.97        5.11      3.08 o
  -9   3   4        4.08        1.44      3.52 o
  -8   3   4       14.48        7.72      2.51 o
  -7   3   4       71.50       73.36      2.93 o
  -6   3   4        0.03        2.31      1.68 o
  -5   3   4      528.69      498.04      6.80 o
  -4   3   4      607.12      571.77      7.49 o
  -3   3   4     2410.04     2521.41     30.43 o
  -2   3   4        0.05        2.70      1.01 o
  -1   3   4      309.19      351.02      4.63 o
   0   3   4     7947.43     8031.76     67.27 o
   1   3   4      710.29      680.29      7.65 o
   2   3   4       59.46       83.46      2.18 o
   3   3   4     2583.63     2719.91     28.30 o
   4   3   4        1.48        1.01      1.11 o
   5   3   4        0.00       -0.92      1.07 o
   6   3   4      125.85      128.53     11.45 o
   7   3   4      264.01      244.88      9.34 o
   8   3   4      147.82      156.20      7.77 o
   9   3   4       50.16       51.26      4.32 o
  10   3   4       22.16       16.42      3.58 o
 -10   4   4        6.01        6.49      3.52 o
  -9   4   4        7.54       12.60      4.01 o
  -8   4   4        5.75        8.81      3.05 o
  -7   4   4        4.78        0.92      1.83 o
  -6   4   4       31.60       40.55      2.38 o
  -5   4   4      115.19      114.09      2.65 o
  -4   4   4      273.14      283.19      6.14 o
  -3   4   4      105.46      120.72      2.79 o
  -2   4   4     1945.24     1926.59     19.57 o
  -1   4   4     2272.66     2363.00     23.73 o
   0   4   4    10009.60    10206.75     85.32 o
   1   4   4       84.84       81.19      2.49 o
   2   4   4      259.19      265.80      4.20 o
   3   4   4     1855.06     2022.89     21.58 o
   4   4   4        0.91        1.32      1.04 o
   5   4   4      188.29      190.94      3.49 o
   6   4   4        2.48        3.56      1.88 o
   7   4   4       70.71       72.72      3.73 o
   8   4   4      333.96      343.81     22.02 o
   9   4   4       49.41       44.31      5.29 o
  10   4   4        5.93       -0.88      5.29 o
 -10   5   4       34.53       39.33      7.49 o
  -9   5   4        2.78        8.41      2.16 o
  -8   5   4        9.52        8.10      1.87 o
  -7   5   4      165.08      160.91      3.61 o
  -6   5   4        0.24       -1.81      1.81 o
  -5   5   4      446.45      461.70      6.35 o
  -4   5   4      316.63      334.58      5.37 o
  -3   5   4      104.02      101.91      2.62 o
  -2   5   4     4465.07     4583.85     44.87 o
  -1   5   4     1335.30     1293.51     13.81 o
   0   5   4      539.10      465.03      5.10 o
   1   5   4      212.06      217.93      3.70 o
   2   5   4     2057.85     2267.56     22.95 o
   3   5   4       73.41      148.65      3.08 o
   4   5   4       35.69       46.66      2.05 o
   5   5   4      176.46      160.47      3.76 o
   6   5   4      193.05      173.89      4.28 o
   7   5   4       21.22       20.87      2.97 o
   8   5   4        0.32       -1.12      1.84 o
   9   5   4       11.88        9.89      2.31 o
  10   5   4        0.82       -3.33      5.73 o
 -10   6   4       15.20       13.08      2.85 o
  -9   6   4        0.39       -1.48      2.15 o
  -8   6   4        5.88        9.32      2.03 o
  -7   6   4        0.11       -1.50      1.50 o
  -6   6   4      157.07      158.69      4.03 o
  -5   6   4      121.61      117.64      3.47 o
  -4   6   4       16.31       19.18      1.51 o
  -3   6   4     1928.53     1794.65     19.84 o
  -2   6   4     1763.53     1824.05     19.05 o
  -1   6   4      524.85      619.32      6.92 o
   0   6   4      606.50      596.10      7.37 o
   1   6   4      527.66      513.44      6.21 o
   2   6   4      751.01      765.99      8.56 o
   3   6   4      316.45      343.01      4.93 o
   4   6   4        7.36        9.40      1.32 o
   5   6   4      633.92      622.86      8.66 o
   6   6   4       44.89       48.38      2.64 o
   7   6   4       45.38       51.71      2.84 o
   8   6   4       17.21       15.36      2.51 o
   9   6   4       13.30       11.78      2.51 o
  10   6   4        0.97       -1.76      2.25 o
 -10   7   4        6.61       12.29      2.85 o
  -9   7   4        0.02       -0.31      2.20 o
  -8   7   4       36.56       40.90      2.93 o
  -7   7   4       37.75       39.88      2.58 o
  -6   7   4      153.15      161.64      3.96 o
  -5   7   4      461.78      433.71      6.19 o
  -4   7   4        0.09        1.41      1.45 o
  -3   7   4       71.72       47.10      2.29 o
  -2   7   4      671.97      700.52      8.19 o
  -1   7   4       34.66       27.74      1.62 o
   0   7   4       24.94       24.20      1.57 o
   1   7   4     4065.14     4202.77     39.54 o
   2   7   4      536.45      494.72      6.26 o
   3   7   4      183.22      164.68      3.39 o
   4   7   4       75.27       58.29      2.54 o
   5   7   4        2.56        6.55      1.60 o
   6   7   4       20.34       10.30      2.13 o
   7   7   4        0.56        1.40      3.43 o
   8   7   4       86.33       90.11      4.03 o
   9   7   4       55.19       59.36      3.98 o
  10   7   4        4.95        5.58      2.85 o
 -10   8   4        0.58       -0.31     11.89 o
  -9   8   4        0.01        0.09      2.40 o
  -8   8   4        8.21        9.65      3.18 o
  -7   8   4        1.28       -0.74      1.92 o
  -6   8   4        1.26       -0.14      2.35 o
  -5   8   4       48.40       54.85      2.47 o
  -4   8   4      604.95      602.27      9.99 o
  -3   8   4       38.49       24.34      1.78 o
  -2   8   4        1.86        1.74      1.34 o
  -1   8   4     2787.36     2963.31     28.63 o
   0   8   4       31.01       27.78      2.06 o
   1   8   4      552.51      602.67      7.01 o
   2   8   4     1762.89     1731.49     16.59 o
   3   8   4       66.48       61.43      2.28 o
   4   8   4      344.54      359.95      5.55 o
   5   8   4      147.43      157.55      3.91 o
   6   8   4      131.26      136.87      5.41 o
   7   8   4        0.00        1.51      2.17 o
   8   8   4        4.55        5.14      2.62 o
   9   8   4        3.67        2.45      4.11 o
  10   8   4        0.36        2.24      3.73 o
 -10   9   4        3.56        0.06      6.01 o
  -9   9   4       32.80       25.81      3.12 o
  -8   9   4       20.17       16.35      3.56 o
  -7   9   4      184.57      208.69      5.38 o
  -6   9   4        4.03        2.43      2.18 o
  -5   9   4       18.54       20.99      3.78 o
  -4   9   4       41.15       35.87      3.57 o
  -3   9   4       71.21       65.56      2.85 o
  -2   9   4        4.05        3.00      1.65 o
  -1   9   4     1053.07     1107.72     12.84 o
   0   9   4     3925.83     4258.40     38.38 o
   1   9   4     6015.28     6018.65     55.75 o
   2   9   4     1353.15     1430.13     15.00 o
   3   9   4       48.54       57.28      2.66 o
   4   9   4      196.80      215.51      4.48 o
   5   9   4      368.57      355.91      7.29 o
   6   9   4      187.92      184.82      6.20 o
   7   9   4      210.82      177.00      6.87 o
   8   9   4        0.01        1.01      2.89 o
   9   9   4       18.30       23.71      3.44 o
  10   9   4        0.62        4.91      4.23 o
 -10  10   4        0.11       -3.81      3.81 o
  -9  10   4        2.32        0.86      3.44 o
  -8  10   4        0.33        4.88      4.08 o
  -7  10   4      210.30      212.79      5.79 o
  -6  10   4      111.04      105.51      4.25 o
  -5  10   4        9.87        9.92      2.56 o
  -4  10   4      670.24      698.84      9.91 o
  -3  10   4        0.23        0.21      1.76 o
  -2  10   4      917.45      913.95     16.37 o
  -1  10   4     1328.87     1273.94     14.63 o
   0  10   4       15.89       10.58      1.86 o
   1  10   4      410.16      357.95      5.70 o
   2  10   4       25.10       31.57      2.19 o
   3  10   4      241.57      226.62      4.51 o
   4  10   4       14.76       20.21      2.29 o
   5  10   4      135.24      122.99      4.80 o
   6  10   4      178.06      166.80      7.50 o
   7  10   4       31.18       35.23      3.62 o
   8  10   4        2.32        4.93      2.71 o
   9  10   4        2.91       -4.32      4.32 o
  10  10   4        9.14       16.15      6.17 o
 -10  11   4        2.61        2.87      7.21 o
  -9  11   4       18.60       18.54      4.43 o
  -8  11   4       31.87       28.90      4.46 o
  -7  11   4       12.08       10.39      4.00 o
  -6  11   4       41.75       44.24      3.58 o
  -5  11   4       56.49       65.45      3.94 o
  -4  11   4      417.13      368.84      7.70 o
  -3  11   4       10.20        7.58      2.10 o
  -2  11   4      645.53      619.81     13.26 o
  -1  11   4      645.41      690.85      8.85 o
   0  11   4      130.36      149.88      5.68 o
   1  11   4      456.98      467.30      7.08 o
   2  11   4      352.34      367.87      6.67 o
   3  11   4      982.33      922.33     11.02 o
   4  11   4        0.08       -1.96      1.96 o
   5  11   4        4.39        3.04      2.65 o
   6  11   4       46.65       59.89      4.52 o
   7  11   4       13.14       10.63      3.13 o
   8  11   4        1.15       -0.45      3.88 o
   9  11   4        0.37       -6.15      6.15 o
  10  11   4        0.18        1.82     10.13 o
  -9  12   4        2.12        9.49      4.40 o
  -8  12   4        5.85        3.14      3.47 o
  -7  12   4       10.31        7.69      4.56 o
  -6  12   4       18.54       13.97      3.17 o
  -5  12   4       82.03       95.70      8.13 o
  -4  12   4      833.21      860.29     13.87 o
  -3  12   4       75.35       76.32      3.70 o
  -2  12   4      152.69      149.92      5.13 o
  -1  12   4      796.11      821.00     10.27 o
   0  12   4      429.59      421.55      7.07 o
   1  12   4       28.99       20.98      2.40 o
   2  12   4        2.90        1.71      2.22 o
   3  12   4      626.02      606.84      8.88 o
   4  12   4       38.44       39.42      3.16 o
   5  12   4       29.70       32.53      3.87 o
   6  12   4       68.27       70.69      4.94 o
   7  12   4       68.84       76.64      6.20 o
   8  12   4       13.99       13.52      4.88 o
   9  12   4        0.53       -2.37      9.28 o
  -9  13   4        2.07        0.79      4.51 o
  -8  13   4        2.46        2.74      3.80 o
  -7  13   4        2.10       -0.78      3.54 o
  -6  13   4        5.66       -0.81      3.43 o
  -5  13   4       52.73       50.98      4.99 o
  -4  13   4       80.76       71.76      4.16 o
  -3  13   4       74.10       61.29      3.98 o
  -2  13   4      360.76      352.45      7.49 o
  -1  13   4        0.79       -2.22      2.22 o
   0  13   4       24.92       15.06      2.70 o
   1  13   4        2.90       -1.68      2.21 o
   2  13   4     2208.91     2140.38     24.74 o
   3  13   4       32.79       27.85      3.16 o
   4  13   4      226.17      230.51      8.38 o
   5  13   4       17.06       17.85      4.45 o
   6  13   4       28.09       26.72      4.96 o
   7  13   4       56.54       70.34      8.54 o
   8  13   4       60.63       84.12      7.25 o
   9  13   4       11.44       22.22      5.76 o
  -9  14   4        0.00       -4.50      4.50 o
  -8  14   4        2.97       -2.03      3.88 o
  -7  14   4        5.89        1.20      5.78 o
  -6  14   4        6.51        3.10      3.86 o
  -5  14   4      162.36      144.54      7.13 o
  -4  14   4      289.14      279.68      8.44 o
  -3  14   4        6.82        4.06      4.17 o
  -2  14   4     1152.47     1157.13     17.96 o
  -1  14   4      858.19      891.79     11.99 o
   0  14   4      492.61      424.39      8.43 o
   1  14   4      122.61      128.50      4.43 o
   2  14   4       53.53       51.79      3.67 o
   3  14   4       31.23       23.28      3.64 o
   4  14   4       45.71       49.39      4.28 o
   5  14   4        1.34        4.20      5.59 o
   6  14   4        3.13       -6.02      6.02 o
   7  14   4      158.57      174.17      9.43 o
   8  14   4        4.56        3.58      5.03 o
   9  14   4       11.22        5.78      5.56 o
  -9  15   4        0.48        6.56      4.98 o
  -8  15   4       19.55       24.84      4.68 o
  -7  15   4       34.22       34.46      6.81 o
  -6  15   4        5.53        7.32      4.36 o
  -5  15   4      221.50      237.28     12.84 o
  -4  15   4       59.72       47.05      7.76 o
  -3  15   4        2.94        0.02      3.52 o
  -2  15   4      269.27      236.70      8.08 o
  -1  15   4       71.08       70.14      4.26 o
   0  15   4        0.23        0.57      2.48 o
   1  15   4      206.29      194.45      5.85 o
   2  15   4       16.09       16.75      4.06 o
   3  15   4      921.01      916.76     14.08 o
   4  15   4      118.69      101.70      6.13 o
   5  15   4       23.23       21.16      5.02 o
   6  15   4        5.73        3.55      4.96 o
   7  15   4       55.16       74.78      9.99 o
   8  15   4        0.86       -4.83      5.38 o
   9  15   4        0.21        7.64      5.78 o
  -8  16   4        0.21        4.95      4.65 o
  -7  16   4       78.62       93.64      6.51 o
  -6  16   4        4.16       10.96      4.61 o
  -5  16   4        1.63        4.09      4.43 o
  -4  16   4        6.63        2.15      4.65 o
  -3  16   4        2.76        3.73      3.75 o
  -2  16   4      217.88      203.22      7.68 o
  -1  16   4      652.75      598.82     10.47 o
   0  16   4        1.87       -0.36      3.62 o
   1  16   4        8.49        8.95      3.36 o
   2  16   4       59.71       68.48      4.74 o
   3  16   4       41.46       43.91      4.26 o
   4  16   4        9.21       15.89      4.59 o
   5  16   4       87.78       96.44      8.77 o
   6  16   4        4.82        4.21      5.49 o
   7  16   4        0.26        1.11      7.84 o
   8  16   4        0.23        7.58      5.44 o
  -8  17   4        0.86       -3.26      4.99 o
  -7  17   4        0.60        7.19      4.89 o
  -6  17   4        9.27        4.83      4.87 o
  -5  17   4        0.01       -1.71      4.75 o
  -4  17   4        1.88       -5.45      5.72 o
  -3  17   4        0.01       -3.84      3.84 o
  -2  17   4        9.26       13.48      4.21 o
  -1  17   4       20.38        5.62      4.38 o
   0  17   4      101.20      108.72      5.88 o
   1  17   4        7.44        8.46      4.16 o
   2  17   4       34.30       40.80      4.69 o
   3  17   4        0.48       -3.54      3.54 o
   4  17   4      113.24      114.70      6.84 o
   5  17   4       94.53      108.63      7.75 o
   6  17   4       50.28       60.75      7.60 o
   7  17   4       25.33       24.39      6.58 o
   8  17   4        5.24       -5.68      5.68 o
  -8  18   4        9.15        4.13      5.10 o
  -7  18   4        1.71       -3.14      5.02 o
  -6  18   4        1.88        5.45      5.24 o
  -5  18   4        0.02        1.10      4.84 o
  -4  18   4       25.75       26.66      6.05 o
  -3  18   4       21.23       24.46      5.54 o
  -2  18   4      154.10      142.67      9.60 o
  -1  18   4       59.93       51.46      5.61 o
   0  18   4        7.40        3.46      4.33 o
   1  18   4        1.33       -0.37      4.37 o
   2  18   4       53.19       58.72      7.38 o
   3  18   4       25.39       13.41      4.82 o
   4  18   4        0.23       -1.33      5.59 o
   5  18   4       18.37       21.08      6.12 o
   6  18   4       20.52        7.61      6.33 o
   7  18   4        3.42       -1.90      5.72 o
   8  18   4        0.22       -0.50      6.19 o
  -7  19   4        3.71        4.02      5.67 o
  -6  19   4        1.35       -5.38      5.38 o
  -5  19   4       20.71       23.15      6.79 o
  -4  19   4        0.20       -5.81      5.81 o
  -3  19   4       21.75       11.19      6.40 o
  -2  19   4       34.08       30.43      5.79 o
  -1  19   4      100.87       87.20      6.39 o
   0  19   4       21.27       25.26      5.96 o
   1  19   4       50.94       53.21      5.72 o
   2  19   4        6.03        6.99      4.69 o
   3  19   4      277.35      293.88     11.76 o
   4  19   4        1.00       -4.80      5.53 o
   5  19   4        0.44       12.46      7.98 o
   6  19   4        0.46       -6.01      9.93 o
   7  19   4        0.28       -5.91      6.07 o
  -7  20   4        1.57        0.30      6.54 o
  -6  20   4       18.24       11.49      7.07 o
  -5  20   4       11.37        6.89      6.46 o
  -4  20   4       37.82       62.13     10.04 o
  -3  20   4        6.94        4.46      6.73 o
  -2  20   4       34.03       32.63      6.87 o
  -1  20   4       20.59        6.00      5.62 o
   0  20   4       34.54       28.46      6.33 o
   1  20   4        0.47        2.04      4.90 o
   2  20   4        0.17       -3.82      4.54 o
   3  20   4        1.86       -3.76      6.02 o
   4  20   4        0.52        0.28      6.42 o
   5  20   4       67.04       59.56     14.53 o
   6  20   4       51.49       52.48     10.57 o
   7  20   4        8.13       18.02      9.18 o
  -6  21   4        0.33       -6.39      6.88 o
  -5  21   4        1.67       -1.74      8.01 o
  -4  21   4        7.89        5.98      6.77 o
  -3  21   4        0.28       -5.12      6.97 o
  -2  21   4      106.80      119.44      8.19 o
  -1  21   4       33.29       33.24      6.85 o
   0  21   4       12.10        6.65      6.17 o
   1  21   4       60.77       48.13      7.05 o
   2  21   4      140.54      170.86      8.99 o
   3  21   4        0.37       -2.92      6.58 o
   4  21   4       59.43       69.15      9.77 o
   5  21   4        1.67        4.76      8.79 o
   6  21   4        0.94       -2.46      8.64 o
  -6  22   4        0.03       -6.52      7.56 o
  -5  22   4        0.03        1.88      7.40 o
  -4  22   4        4.32       -8.26      8.26 o
  -3  22   4        1.32        4.83      7.85 o
  -2  22   4       22.17       25.77     10.09 o
  -1  22   4      173.55      210.71     11.64 o
   0  22   4        1.07       -4.36      6.25 o
   1  22   4        0.93       -1.48      6.26 o
   2  22   4       13.36       -2.55      8.84 o
   3  22   4       19.76       16.26      7.80 o
   4  22   4        0.15       -7.82      7.82 o
   5  22   4        0.57       -3.81      8.49 o
   6  22   4        3.84        4.38      9.60 o
  -5  23   4        0.69        3.09      8.18 o
  -4  23   4       18.44       21.94      8.45 o
  -3  23   4        6.02        3.44     10.43 o
  -2  23   4       18.73       14.02     10.61 o
  -1  23   4        4.94       10.03      7.45 o
   0  23   4       61.43       53.97      7.76 o
   1  23   4       24.04       34.26      7.78 o
   2  23   4        2.62       -9.56     10.77 o
   3  23   4        2.03      -21.24     22.90 o
   4  23   4       10.13       21.97      9.12 o
   5  23   4        1.94        3.69      8.94 o
  -4  24   4        5.50        4.47     11.69 o
  -3  24   4       51.59       68.56     12.91 o
  -2  24   4       36.98       44.15     12.28 o
  -1  24   4       44.13       62.41      9.59 o
   0  24   4        8.40        0.99      7.62 o
   1  24   4       21.56       20.81      8.04 o
   2  24   4        0.63      -14.21     20.26 o
   3  24   4        0.39      -12.68     12.68 o
   4  24   4       12.61       20.78     14.39 o
  -3  25   4        3.72       14.92     12.48 o
  -2  25   4        6.81       30.16     16.56 o
  -1  25   4        7.17       15.71     11.62 o
   0  25   4       18.42       18.66      8.66 o
   1  25   4       13.92        7.24     16.30 o
   2  25   4        0.20      -10.92     10.92 o
   3  25   4        5.06       12.86     14.39 o
  -2  26   4        5.03       -1.93     12.64 o
  -1  26   4        6.42        9.61     12.06 o
   0  26   4        4.34        5.65      9.54 o
   1  26   4        0.04       16.86     13.04 o
   2  26   4        4.77       23.25     14.66 o
 -11   0   5        2.83        5.29      4.40 o
  -9   0   5        7.83        6.17      4.40 o
  -7   0   5      181.91      168.49      8.57 o
  -5   0   5      533.68      508.95     10.96 o
  -3   0   5      245.96      227.11     18.10 o
  -1   0   5     5545.56     5666.10     81.81 o
   1   0   5     9213.52     9254.74    130.44 o
   3   0   5     6382.34     6534.23    130.89 o
   5   0   5     2546.82     2505.11     77.51 o
   7   0   5      410.26      387.57     15.86 o
   9   0   5       29.68       37.57      4.36 o
 -10   1   5        0.00        3.08      3.11 o
  -9   1   5        8.47        9.43      2.68 o
  -8   1   5       64.12       69.25      3.43 o
  -7   1   5       21.28       12.02      2.08 o
  -6   1   5       46.61       50.12      2.21 o
  -5   1   5      130.32      149.57      3.33 o
  -4   1   5       77.66       99.99      2.73 o
  -3   1   5       19.30       35.49      2.46 o
  -2   1   5     2225.60     2021.23     19.33 o
  -1   1   5    10440.61    10201.82     97.01 o
   0   1   5      416.85      417.30      4.98 o
   1   1   5      327.84      328.85      4.71 o
   2   1   5      166.03      142.02      3.17 o
   3   1   5      527.57      528.54      7.82 o
   4   1   5      541.90      576.71      8.00 o
   5   1   5       12.08       10.18      2.49 o
   6   1   5     1864.27     1726.81     38.92 o
   7   1   5       17.09       14.38      6.17 o
   8   1   5        0.85        3.27      2.55 o
   9   1   5       16.90       20.11      3.20 o
  10   1   5        1.37        1.76      3.11 o
 -10   2   5        0.01       -0.48      3.38 o
  -9   2   5        0.32       -2.17      2.33 o
  -8   2   5        0.64        3.17      2.01 o
  -7   2   5      452.35      422.87      6.93 o
  -6   2   5      171.44      158.62      3.66 o
  -5   2   5        0.19       -1.26      1.32 o
  -4   2   5     1278.38     1288.22     15.28 o
  -3   2   5      655.39      623.60      8.79 o
  -2   2   5     2592.99     2699.13     26.79 o
  -1   2   5     3281.59     3283.94     34.22 o
   0   2   5     6794.07     6973.53     63.96 o
   1   2   5      559.95      596.80      7.98 o
   2   2   5      991.19      966.90     11.81 o
   3   2   5     1418.52     1578.10     18.17 o
   4   2   5      364.87      332.94      4.98 o
   5   2   5      796.34      778.14     13.43 o
   6   2   5        0.27        0.00      2.91 o
   7   2   5       27.73       29.23      2.97 o
   8   2   5        1.48        1.15      2.33 o
   9   2   5       14.23       10.52      2.85 o
  10   2   5        0.44       -1.94      2.93 o
 -10   3   5        5.10        7.53      3.38 o
  -9   3   5       20.56       18.97      4.66 o
  -8   3   5       20.44       28.58      2.59 o
  -7   3   5       57.45       45.81      2.27 o
  -6   3   5       39.77       35.92      2.12 o
  -5   3   5       70.83       75.86      2.46 o
  -4   3   5      477.86      526.80      7.84 o
  -3   3   5      657.28      735.46      9.50 o
  -2   3   5      549.21      550.29      6.71 o
  -1   3   5     5220.96     5558.07     53.95 o
   0   3   5     5020.11     5044.37     44.64 o
   1   3   5      191.55      157.43      3.25 o
   2   3   5      106.91      107.49      2.60 o
   3   3   5       81.07       92.85      2.39 o
   4   3   5      103.01      120.25      2.91 o
   5   3   5      364.36      361.42      7.07 o
   6   3   5       56.88       63.93      3.56 o
   7   3   5        1.43       -1.68      1.68 o
   8   3   5       79.52       66.89      9.33 o
   9   3   5       18.41       15.92      3.38 o
  10   3   5       10.14        4.48      3.38 o
 -10   4   5        1.66        3.84      8.37 o
  -9   4   5        4.84        9.20      2.46 o
  -8   4   5       22.63       26.14      2.55 o
  -7   4   5      183.56      175.24      4.88 o
  -6   4   5        6.76        4.63      1.98 o
  -5   4   5        3.08        1.29      1.22 o
  -4   4   5       35.18       43.34      2.14 o
  -3   4   5       78.96       57.41      2.03 o
  -2   4   5       15.46        8.43      1.14 o
  -1   4   5        0.62       -0.01      1.10 o
   0   4   5     3342.83     3289.09     28.48 o
   1   4   5        1.66       -0.22      1.09 o
   2   4   5     2687.16     2864.75     30.18 o
   3   4   5       95.11      105.21      2.67 o
   4   4   5      263.50      265.37      5.05 o
   5   4   5      564.76      577.70      7.98 o
   6   4   5       68.77       60.55      4.29 o
   7   4   5        6.71       12.47      2.50 o
   8   4   5      100.94      105.61      5.34 o
   9   4   5        3.76        2.82      3.52 o
  10   4   5        5.22        1.10      3.58 o
 -10   5   5        0.15        0.36      3.61 o
  -9   5   5        0.69        1.35      2.79 o
  -8   5   5       13.40       17.07      2.43 o
  -7   5   5       71.37       87.74      2.98 o
  -6   5   5       38.56       38.49      3.28 o
  -5   5   5      244.28      260.01      4.85 o
  -4   5   5      754.49      736.03     11.92 o
  -3   5   5     1354.76     1439.25     16.28 o
  -2   5   5      205.78      227.80      3.87 o
  -1   5   5      531.49      532.82      7.23 o
   0   5   5     4011.75     3971.02     39.37 o
   1   5   5      481.80      510.72      6.55 o
   2   5   5        4.02        2.54      2.54 o
   3   5   5      104.06       92.24      2.60 o
   4   5   5       84.74       63.22      2.32 o
   5   5   5       39.54       36.89      2.10 o
   6   5   5       62.49       68.79      4.50 o
   7   5   5       33.41       28.81      3.06 o
   8   5   5       18.54       16.27      2.78 o
   9   5   5        5.75        3.01      2.68 o
  10   5   5       12.93       13.69      3.73 o
 -10   6   5        4.68        6.46      2.97 o
  -9   6   5        0.04        3.24      3.43 o
  -8   6   5        2.13        1.48      2.05 o
  -7   6   5        0.08        0.78      1.80 o
  -6   6   5      172.37      166.36      4.31 o
  -5   6   5      681.99      644.46     15.18 o
  -4   6   5       39.14       32.09      2.24 o
  -3   6   5      248.61      196.41      4.29 o
  -2   6   5      175.93      161.06      3.41 o
  -1   6   5      275.85      252.61      4.03 o
   0   6   5        0.89        0.25      1.16 o
   1   6   5      681.50      663.25      7.79 o
   2   6   5     4062.19     4397.03     43.37 o
   3   6   5       30.27       32.21      1.87 o
   4   6   5      281.47      254.45      4.96 o
   5   6   5      371.01      372.07      6.30 o
   6   6   5       14.18       17.00      2.23 o
   7   6   5      186.44      182.20      6.88 o
   8   6   5       19.36       23.91      3.05 o
   9   6   5       23.05       16.50      3.05 o
  10   6   5       23.86       20.73      4.84 o
 -10   7   5        7.15        4.15      4.23 o
  -9   7   5        6.01        7.11      2.51 o
  -8   7   5        4.04        5.08      2.27 o
  -7   7   5      139.23      155.20      5.09 o
  -6   7   5      110.89      106.96      3.73 o
  -5   7   5       18.58       16.10      1.81 o
  -4   7   5        3.38       -1.76      1.76 o
  -3   7   5      749.27      795.27      9.71 o
  -2   7   5      506.24      494.61      7.16 o
  -1   7   5      101.98       72.45      2.32 o
   0   7   5      370.99      367.04      5.20 o
   1   7   5        4.62        6.77      1.38 o
   2   7   5      896.58     1000.80     11.56 o
   3   7   5     1837.48     1884.41     21.00 o
   4   7   5      205.18      210.86      4.22 o
   5   7   5      149.77      161.95      4.51 o
   6   7   5      506.13      486.85      9.31 o
   7   7   5       52.78       45.76      3.19 o
   8   7   5       86.03      102.90      4.55 o
   9   7   5       11.37        9.65      2.85 o
  10   7   5        0.17        1.61      4.40 o
 -10   8   5        0.00       -4.01      4.01 o
  -9   8   5        0.01        1.68      2.46 o
  -8   8   5        1.42        4.62      3.50 o
  -7   8   5       85.24       81.23      5.71 o
  -6   8   5       50.95       41.76      2.93 o
  -5   8   5       78.20       83.28      3.05 o
  -4   8   5       18.53       22.86      2.06 o
  -3   8   5      475.30      494.51      6.66 o
  -2   8   5      579.79      575.89      7.75 o
  -1   8   5      154.11      121.34      3.18 o
   0   8   5       66.62       66.74      3.27 o
   1   8   5      455.11      486.08      6.85 o
   2   8   5      862.50      827.53     10.09 o
   3   8   5      449.63      441.29      6.54 o
   4   8   5       21.01       19.37      2.58 o
   5   8   5      177.18      145.70      4.51 o
   6   8   5        5.81        5.93      2.54 o
   7   8   5       94.24       90.38      6.74 o
   8   8   5       25.15       31.14      3.50 o
   9   8   5       26.97       16.84      3.38 o
  10   8   5        9.04       10.39      4.64 o
 -10   9   5        7.53       13.05      4.26 o
  -9   9   5       17.52       24.98      4.58 o
  -8   9   5       38.17       32.93      3.38 o
  -7   9   5        2.81       -2.41      2.41 o
  -6   9   5       59.92       67.72      3.54 o
  -5   9   5      297.69      297.45      6.30 o
  -4   9   5        9.22        8.41      1.91 o
  -3   9   5      259.29      270.14      6.27 o
  -2   9   5      191.74      173.04      4.66 o
  -1   9   5      995.91      967.62     11.63 o
   0   9   5        8.48       13.56      1.69 o
   1   9   5        7.86        9.70      1.90 o
   2   9   5      642.15      664.27     10.32 o
   3   9   5       56.62       54.41      2.55 o
   4   9   5        2.83        4.25      1.85 o
   5   9   5       13.05       16.20      3.01 o
   6   9   5       78.44       86.06      4.63 o
   7   9   5       17.81       18.24      3.00 o
   8   9   5        2.00       -0.02      3.43 o
   9   9   5        7.92       14.74     11.89 o
  10   9   5        5.42        9.16      4.40 o
 -10  10   5        0.05        3.32      5.24 o
  -9  10   5        5.22       -0.61      3.50 o
  -8  10   5        1.05        5.30      3.11 o
  -7  10   5      269.89      264.63      7.95 o
  -6  10   5       15.77       17.45      2.81 o
  -5  10   5       72.01       69.91      3.79 o
  -4  10   5       37.69       49.16      3.35 o
  -3  10   5        9.36        6.66      2.09 o
  -2  10   5       17.14       17.34      2.48 o
  -1  10   5      886.84      845.60     10.72 o
   0  10   5       21.65       22.85      2.41 o
   1  10   5      123.42      116.24      3.52 o
   2  10   5       37.30       31.85      3.12 o
   3  10   5     1006.40     1001.26     13.25 o
   4  10   5       16.08       14.88      2.29 o
   5  10   5       74.08       59.32      4.00 o
   6  10   5      166.66      146.08      6.20 o
   7  10   5        4.42        6.36      3.13 o
   8  10   5        0.50        4.14      3.88 o
   9  10   5       37.63       38.51      5.02 o
  10  10   5        5.06        3.91      4.87 o
 -10  11   5        0.01       -1.43      4.87 o
  -9  11   5        0.19        3.27      4.20 o
  -8  11   5       20.25       21.71      3.69 o
  -7  11   5        6.92        6.96      3.37 o
  -6  11   5        0.98       -2.36      2.36 o
  -5  11   5      256.87      240.82      6.59 o
  -4  11   5      209.24      195.79      5.39 o
  -3  11   5       51.41       52.96      2.93 o
  -2  11   5      104.09      101.90      4.08 o
  -1  11   5      421.85      411.66      6.82 o
   0  11   5      264.15      257.13      5.66 o
   1  11   5      815.26      877.43     12.29 o
   2  11   5       68.36       60.41      3.38 o
   3  11   5       16.24        6.73      2.25 o
   4  11   5       13.15        8.64      2.40 o
   5  11   5        0.40       -0.27      2.65 o
   6  11   5       41.71       39.56      4.09 o
   7  11   5        9.36       12.99      4.42 o
   8  11   5       37.47       33.77      5.10 o
   9  11   5       61.04       79.02      6.48 o
  -9  12   5        1.12        1.95      4.12 o
  -8  12   5       20.01       25.67      4.11 o
  -7  12   5       93.98      116.76      5.73 o
  -6  12   5        1.94       -2.11      3.52 o
  -5  12   5        0.94       -2.71      2.71 o
  -4  12   5      244.70      224.70      6.04 o
  -3  12   5      445.44      397.99      8.48 o
  -2  12   5       35.27       24.13      4.28 o
  -1  12   5        5.55       -0.90      2.26 o
   0  12   5     1134.13     1102.19     14.43 o
   1  12   5        1.06       -0.88      2.20 o
   2  12   5        0.05       -1.65      2.17 o
   3  12   5      188.09      196.96      5.29 o
   4  12   5      439.42      453.76     14.46 o
   5  12   5       12.90       14.67      3.32 o
   6  12   5        3.39       -3.19      3.88 o
   7  12   5        0.05        1.90      4.25 o
   8  12   5       31.54       23.64      5.17 o
   9  12   5       52.66       72.43      6.70 o
  -9  13   5        6.18        6.96      4.70 o
  -8  13   5        9.50        6.69      3.88 o
  -7  13   5        4.53       -2.34      3.68 o
  -6  13   5        3.62        2.99      5.34 o
  -5  13   5        8.74       15.01      4.10 o
  -4  13   5      134.76      116.05      5.45 o
  -3  13   5      309.34      306.31      7.79 o
  -2  13   5       16.19        9.31      2.71 o
  -1  13   5      565.60      536.79      8.50 o
   0  13   5      342.62      350.25      7.15 o
   1  13   5      646.51      596.55      9.10 o
   2  13   5        1.71        4.27      2.79 o
   3  13   5      236.95      206.88      7.80 o
   4  13   5       52.31       48.79      5.41 o
   5  13   5       44.49       42.37      5.59 o
   6  13   5        2.46        5.54      4.72 o
   7  13   5       21.05       23.28      5.32 o
   8  13   5        4.50        5.96      4.84 o
   9  13   5        3.05       -3.24      9.90 o
  -9  14   5        2.75        2.65      5.13 o
  -8  14   5        0.00       -1.51      6.23 o
  -7  14   5        2.42        0.04      3.97 o
  -6  14   5        0.95       -3.74      3.74 o
  -5  14   5      116.24       94.94      5.77 o
  -4  14   5      149.05      156.84      8.46 o
  -3  14   5      401.49      331.36      8.30 o
  -2  14   5       16.76       18.58      3.43 o
  -1  14   5       46.91       46.25      3.60 o
   0  14   5      409.95      388.43     11.90 o
   1  14   5        1.53       -2.19      2.92 o
   2  14   5      550.55      544.31      9.43 o
   3  14   5      346.40      311.96      8.73 o
   4  14   5       14.64       10.29      4.25 o
   5  14   5       58.38       60.76      5.87 o
   6  14   5        0.35       -3.26      4.30 o
   7  14   5       17.39       21.51      5.72 o
   8  14   5       94.55      101.37      8.08 o
   9  14   5       59.45       60.29      7.25 o
  -9  15   5        0.13        3.08      5.47 o
  -8  15   5        0.91        3.05      4.43 o
  -7  15   5        5.36        3.31      4.40 o
  -6  15   5        0.47       -3.64      3.93 o
  -5  15   5       28.60       27.46      4.70 o
  -4  15   5       72.71       56.68      5.72 o
  -3  15   5        0.79        0.57      3.35 o
  -2  15   5       42.17       40.51      4.92 o
  -1  15   5      126.09      149.96      7.05 o
   0  15   5      295.34      279.25      7.32 o
   1  15   5      710.19      666.78     10.85 o
   2  15   5      643.40      623.47     12.17 o
   3  15   5        7.52        8.87      3.76 o
   4  15   5      141.44      127.44     12.63 o
   5  15   5       43.16       45.37      5.60 o
   6  15   5        5.66        0.24      4.67 o
   7  15   5        4.42        5.73      4.98 o
   8  15   5        2.63        7.73      5.92 o
  -8  16   5       12.08       14.88      6.62 o
  -7  16   5       24.28       22.66      5.05 o
  -6  16   5       76.36       91.20      6.57 o
  -5  16   5       15.64       10.99      4.79 o
  -4  16   5        1.41        3.81      4.15 o
  -3  16   5      135.60      130.14      6.70 o
  -2  16   5       38.65       26.48      4.32 o
  -1  16   5      123.49       89.66      5.57 o
   0  16   5      195.21      174.45      6.86 o
   1  16   5       34.28       32.05      3.73 o
   2  16   5        1.02        0.64      3.53 o
   3  16   5      130.71      121.56      6.11 o
   4  16   5       69.09       70.99      6.32 o
   5  16   5       12.73       14.50      5.58 o
   6  16   5       40.36       49.97      7.32 o
   7  16   5        0.25       -1.42      5.73 o
   8  16   5        0.27       -3.25      5.28 o
  -8  17   5       11.30        9.60      5.19 o
  -7  17   5       16.52       24.65      5.50 o
  -6  17   5        6.15        7.08      5.08 o
  -5  17   5       12.60        8.17      4.95 o
  -4  17   5       31.84       25.96      5.64 o
  -3  17   5      205.69      233.41      8.05 o
  -2  17   5       40.78       40.91      5.36 o
  -1  17   5      278.43      315.71     11.68 o
   0  17   5       38.69       33.79      4.73 o
   1  17   5        1.65       -1.88      4.17 o
   2  17   5       32.42       36.23      5.02 o
   3  17   5        4.36        2.07      3.90 o
   4  17   5       24.03       18.02      5.40 o
   5  17   5       21.07       13.60      5.63 o
   6  17   5        2.23        8.36      6.03 o
   7  17   5        8.65        7.21      5.98 o
   8  17   5        3.58       -0.01      6.17 o
  -8  18   5        2.76        3.77      8.34 o
  -7  18   5        7.96        7.20      5.47 o
  -6  18   5       72.83       78.85      7.89 o
  -5  18   5        0.06       -4.87      4.87 o
  -4  18   5       15.84       10.47      5.38 o
  -3  18   5       35.69       37.56      5.48 o
  -2  18   5       88.44       71.25      6.70 o
  -1  18   5       19.79       13.35      5.21 o
   0  18   5        0.83       -1.09      4.40 o
   1  18   5       64.37       68.01      5.85 o
   2  18   5      301.12      311.48      9.38 o
   3  18   5       33.72       34.41      5.94 o
   4  18   5        6.80        8.53      5.52 o
   5  18   5        0.12       -5.56      5.56 o
   6  18   5       18.67       19.36      9.96 o
   7  18   5        7.90        4.36      6.51 o
   8  18   5        0.50      -15.86     15.86 o
  -7  19   5       35.18       44.51      7.69 o
  -6  19   5        0.32       -1.85      5.98 o
  -5  19   5        3.18       -2.25      6.99 o
  -4  19   5       31.50       27.38      7.14 o
  -3  19   5       69.34       75.38      8.27 o
  -2  19   5       37.57       44.23      6.15 o
  -1  19   5        2.24        1.55      4.91 o
   0  19   5      271.29      246.54     10.97 o
   1  19   5        0.68       -4.75      4.75 o
   2  19   5       45.75       54.37      8.17 o
   3  19   5       37.87       39.03      7.75 o
   4  19   5        0.01       -0.56      6.58 o
   5  19   5        1.84       -4.40      6.80 o
   6  19   5        5.88        9.63      8.27 o
   7  19   5        9.36       -1.67     11.89 o
  -7  20   5       10.71       -3.24      6.74 o
  -6  20   5        1.14        4.08      6.99 o
  -5  20   5        6.15       14.35      6.65 o
  -4  20   5        4.19       -0.68      6.32 o
  -3  20   5       47.13       51.86      8.10 o
  -2  20   5        3.62        1.56      5.28 o
  -1  20   5       29.89       34.77      6.44 o
   0  20   5       11.99        9.88      6.50 o
   1  20   5        0.32        3.91      5.59 o
   2  20   5       19.46       15.87      5.88 o
   3  20   5       40.93       38.59      8.46 o
   4  20   5       83.75      100.14     10.19 o
   5  20   5        2.79       -4.25      8.13 o
   6  20   5        9.48        4.29      8.39 o
   7  20   5        1.67       -0.88      7.88 o
  -6  21   5        2.16        7.56      7.90 o
  -5  21   5       21.32       29.73      8.18 o
  -4  21   5       30.46       29.77      8.10 o
  -3  21   5       49.74       55.85     10.68 o
  -2  21   5       65.02       70.48      8.81 o
  -1  21   5       13.24        4.94      7.60 o
   0  21   5        8.36        6.75      6.49 o
   1  21   5       68.66       77.21      8.34 o
   2  21   5       17.20        9.99      5.95 o
   3  21   5        5.88       -1.73      7.93 o
   4  21   5       19.90       19.20      8.37 o
   5  21   5       13.94       21.14      9.28 o
   6  21   5        0.46        7.07     11.89 o
  -6  22   5        8.18       11.96      7.62 o
  -5  22   5       29.60       29.75     10.81 o
  -4  22   5       33.84       39.92      8.79 o
  -3  22   5        2.28        6.57      7.79 o
  -2  22   5       23.47       23.93     10.09 o
  -1  22   5        0.14        3.14      7.02 o
   0  22   5       47.39       48.85     10.55 o
   1  22   5       19.41       14.36      7.56 o
   2  22   5       75.15       71.83     13.76 o
   3  22   5       61.46      102.53     11.04 o
   4  22   5       59.48       70.05     14.84 o
   5  22   5       14.43        8.81     13.65 o
   6  22   5       20.38       19.19     11.01 o
  -5  23   5       10.87        9.42      8.58 o
  -4  23   5        3.93       10.26      8.24 o
  -3  23   5       23.54       24.90     11.14 o
  -2  23   5       17.23       17.87     10.46 o
  -1  23   5       58.62       67.06      9.06 o
   0  23   5       18.73       27.38      8.28 o
   1  23   5      115.98      145.23     10.78 o
   2  23   5       44.19       56.51     13.76 o
   3  23   5        0.00      -11.89     11.89 o
   4  23   5        3.56      -10.98     11.31 o
   5  23   5        0.52        0.35      9.60 o
  -4  24   5       15.36       17.40     11.90 o
  -3  24   5        0.93        1.49     12.81 o
  -2  24   5        1.83        7.55     11.39 o
  -1  24   5       12.73       16.29      8.02 o
   0  24   5        0.73       -6.68      7.77 o
   1  24   5       11.51       34.66      9.17 o
   2  24   5       22.81       29.46     13.76 o
   3  24   5        8.18       13.61     14.09 o
   4  24   5        3.91       11.17     14.97 o
  -3  25   5        0.52      -13.81     14.60 o
  -2  25   5       40.88       27.92     12.80 o
  -1  25   5       32.98       28.34     11.97 o
   0  25   5        0.18       -3.82      9.03 o
   1  25   5        3.54        6.33     12.67 o
   2  25   5        0.04        1.78     16.30 o
   3  25   5        0.00      -13.32     13.32 o
  -2  26   5       38.80       57.63     13.97 o
  -1  26   5       35.28       34.84     12.91 o
   0  26   5       21.52       27.06      9.92 o
   1  26   5        3.69      -15.86     15.86 o
   2  26   5        5.23      -11.45     13.32 o
 -10   0   6       11.01       12.33      6.17 o
  -8   0   6       65.39       79.39      6.61 o
  -6   0   6       11.19       20.85      3.67 o
  -4   0   6      613.83      589.45     12.54 o
  -2   0   6        0.49       -2.14      2.14 o
   0   0   6     3441.50     3626.91     47.74 o
   2   0   6      347.25      333.31      8.30 o
   4   0   6      132.46      110.23      4.22 o
   6   0   6     1482.87     1428.72     47.57 o
   8   0   6      110.62      102.18      7.93 o
  10   0   6        3.08        0.00      5.29 o
 -10   1   6        4.43        6.17      5.29 o
  -9   1   6       17.02       26.43      6.17 o
  -8   1   6       71.06       92.67      4.25 o
  -7   1   6       27.34       32.86      2.95 o
  -6   1   6       73.20       75.55      2.83 o
  -5   1   6      641.62      639.81     10.45 o
  -4   1   6        0.30        2.48      1.58 o
  -3   1   6     1059.92     1081.81     14.42 o
  -2   1   6     3705.99     3892.80     36.28 o
  -1   1   6     1673.20     1791.59     19.43 o
   0   1   6      658.38      663.99      7.43 o
   1   1   6     2487.25     2546.27     31.08 o
   2   1   6      466.94      442.58      7.01 o
   3   1   6     6050.45     6359.17     81.05 o
   4   1   6      521.35      556.70      7.99 o
   5   1   6      157.56      168.72      7.14 o
   6   1   6     1105.44     1089.57     26.87 o
   7   1   6       19.02       11.01      3.11 o
   8   1   6        2.30       -0.24      2.44 o
   9   1   6      106.17       93.58      6.23 o
  10   1   6        6.90        4.84      3.96 o
 -10   2   6        2.76        0.88      5.29 o
  -9   2   6        1.58        1.04      3.38 o
  -8   2   6        3.17        4.28      2.39 o
  -7   2   6      201.80      223.15      5.50 o
  -6   2   6        5.63        7.82      1.89 o
  -5   2   6        2.69        0.30      1.83 o
  -4   2   6      281.27      292.45      5.62 o
  -3   2   6     2951.50     3033.53     34.10 o
  -2   2   6     1265.27     1357.32     14.46 o
  -1   2   6      723.21      792.99     10.40 o
   0   2   6       84.34       93.50      2.34 o
   1   2   6     2140.04     2202.54     25.38 o
   2   2   6        4.15        3.28      1.87 o
   3   2   6       35.97       44.27      2.17 o
   4   2   6      438.99      401.78      6.00 o
   5   2   6       20.91       27.58      4.22 o
   6   2   6      165.82      173.23      7.77 o
   7   2   6       95.60       92.55      5.00 o
   8   2   6        5.66       -2.44      2.44 o
   9   2   6        0.57        1.92      3.38 o
  10   2   6       16.20       21.14      4.23 o
 -10   3   6        0.40       -0.88      5.29 o
  -9   3   6        3.87        6.95      2.97 o
  -8   3   6       33.71       28.41      2.42 o
  -7   3   6       40.65       40.92      3.15 o
  -6   3   6      122.94      141.27      3.66 o
  -5   3   6       87.70       89.05      3.04 o
  -4   3   6      118.72      124.40      3.58 o
  -3   3   6      461.77      415.00      8.21 o
  -2   3   6       35.92       54.50      2.19 o
  -1   3   6     1099.11     1044.17     12.86 o
   0   3   6      141.31      155.62      3.05 o
   1   3   6      719.83      734.98      9.79 o
   2   3   6     2138.03     2415.80     25.94 o
   3   3   6       25.30       20.68      2.04 o
   4   3   6      157.55      165.79      3.48 o
   5   3   6        0.04       -0.87      1.43 o
   6   3   6      262.13      294.96     12.46 o
   7   3   6        1.51        0.81      2.33 o
   8   3   6      137.50      130.54      8.14 o
   9   3   6        0.91       -4.40      4.40 o
  10   3   6        3.23       -2.16      3.38 o
 -10   4   6        5.34        0.00      5.29 o
  -9   4   6        0.73       -0.09      2.46 o
  -8   4   6       24.50       20.27      2.43 o
  -7   4   6        0.02       -0.92      1.83 o
  -6   4   6      111.48      124.49      3.52 o
  -5   4   6       42.99       46.41      2.38 o
  -4   4   6     1221.93     1151.06     13.53 o
  -3   4   6       95.46       85.28      2.71 o
  -2   4   6       52.85       52.19      1.81 o
  -1   4   6       24.20       24.67      1.55 o
   0   4   6       64.53       52.66      2.10 o
   1   4   6      323.33      296.28      4.90 o
   2   4   6     8812.30     9014.29     86.80 o
   3   4   6      328.07      351.22      5.83 o
   4   4   6      304.61      281.60      4.67 o
   5   4   6        9.63       14.33      1.99 o
   6   4   6      225.46      200.42      5.43 o
   7   4   6       24.43       21.92      2.73 o
   8   4   6        3.52        2.80      3.38 o
   9   4   6       12.28        8.88      3.58 o
  10   4   6        8.50       13.97      4.01 o
 -10   5   6        0.13        3.52      6.17 o
  -9   5   6       21.54       24.82      3.02 o
  -8   5   6        0.61       -1.24      1.97 o
  -7   5   6       10.17       12.91      2.89 o
  -6   5   6        0.92        0.87      2.00 o
  -5   5   6        5.00       -0.26      1.46 o
  -4   5   6        6.08        3.14      1.59 o
  -3   5   6     5198.29     5380.91     55.75 o
  -2   5   6       31.63       39.35      1.95 o
  -1   5   6     1774.88     1838.25     18.38 o
   0   5   6      655.66      697.98      8.57 o
   1   5   6      800.13      813.22      9.61 o
   2   5   6        3.64        6.06      1.96 o
   3   5   6       40.01       42.49      2.85 o
   4   5   6       27.64       32.27      1.94 o
   5   5   6      106.04      112.97      3.32 o
   6   5   6        5.38        6.99      2.13 o
   7   5   6       73.83       69.98      3.45 o
   8   5   6        2.48        0.90      2.50 o
   9   5   6       35.24       42.50      7.05 o
  10   5   6        0.67        3.16      3.58 o
 -10   6   6        8.49       -1.01      4.23 o
  -9   6   6        0.74        3.03      3.03 o
  -8   6   6        0.06        3.83      2.04 o
  -7   6   6        3.80        4.23      2.33 o
  -6   6   6      143.33      123.87      3.95 o
  -5   6   6       18.83       24.08      2.05 o
  -4   6   6      173.27      171.35      3.99 o
  -3   6   6        6.38        7.91      1.63 o
  -2   6   6      329.73      331.65      4.92 o
  -1   6   6       93.34       79.45      3.12 o
   0   6   6      745.85      816.59      9.81 o
   1   6   6        1.28       -0.61      1.46 o
   2   6   6     1628.22     1617.76     17.34 o
   3   6   6       19.64       16.47      1.99 o
   4   6   6       37.60       34.37      2.14 o
   5   6   6      108.25      112.67      3.48 o
   6   6   6      175.59      162.74      6.28 o
   7   6   6       47.57       50.18      3.81 o
   8   6   6      100.02       90.50      4.95 o
   9   6   6       33.73       45.53      9.90 o
  10   6   6        9.41        8.47      5.29 o
 -10   7   6        0.73       -1.22      4.01 o
  -9   7   6        3.69        4.84      2.68 o
  -8   7   6        0.01        0.57      2.12 o
  -7   7   6       87.98       83.58      4.22 o
  -6   7   6       14.23       14.64      2.32 o
  -5   7   6       20.24       18.67      2.01 o
  -4   7   6       41.92       37.16      2.33 o
  -3   7   6      341.99      359.93      5.73 o
  -2   7   6      118.00      124.85      3.43 o
  -1   7   6      141.93      156.12      3.64 o
   0   7   6        4.01        7.33      1.55 o
   1   7   6      149.42      161.56      3.42 o
   2   7   6      192.34      213.96      4.29 o
   3   7   6      115.12      115.85      3.31 o
   4   7   6      162.69      162.24      3.97 o
   5   7   6      126.77      104.99      3.83 o
   6   7   6        0.43        0.36      2.42 o
   7   7   6       12.92        6.21      3.69 o
   8   7   6        0.07       -0.53      2.35 o
   9   7   6       14.02       18.87      5.73 o
  10   7   6        0.86       -2.37      3.73 o
 -10   8   6        0.40       -3.07      4.67 o
  -9   8   6        2.52        2.18      3.44 o
  -8   8   6       23.19       23.59      3.39 o
  -7   8   6       28.17       23.33      2.77 o
  -6   8   6        2.03        0.33      2.29 o
  -5   8   6        0.37       -1.50      1.96 o
  -4   8   6      103.09      118.66      3.62 o
  -3   8   6      234.67      240.02      4.70 o
  -2   8   6     1035.32     1019.78     12.21 o
  -1   8   6     1092.19      913.71     11.05 o
   0   8   6      435.20      455.85      6.75 o
   1   8   6       34.74       31.41      2.07 o
   2   8   6       75.37       95.16      3.01 o
   3   8   6        0.91        5.44      1.80 o
   4   8   6      142.48      135.31      3.73 o
   5   8   6      207.82      202.44      5.48 o
   6   8   6       18.41       15.56      3.35 o
   7   8   6       58.63       55.65      4.09 o
   8   8   6      173.31      166.36      6.28 o
   9   8   6        2.05        1.22      4.01 o
  10   8   6        1.86       -4.23      4.23 o
 -10   9   6        0.14       -3.93      3.93 o
  -9   9   6        0.80        3.68      3.55 o
  -8   9   6       51.95       67.45      4.26 o
  -7   9   6      102.68      116.63      4.50 o
  -6   9   6        8.14        3.20      2.52 o
  -5   9   6      512.45      512.33      9.47 o
  -4   9   6       20.40       28.43      2.36 o
  -3   9   6      737.08      759.34     12.39 o
  -2   9   6     1383.81     1486.50     22.06 o
  -1   9   6        7.93        4.10      2.50 o
   0   9   6      539.29      504.67      7.86 o
   1   9   6       16.71       10.98      1.95 o
   2   9   6      208.12      191.64      4.39 o
   3   9   6     2142.07     2132.11     22.78 o
   4   9   6      204.60      197.83      4.71 o
   5   9   6      291.39      276.25      7.20 o
   6   9   6        0.73       -0.66      2.84 o
   7   9   6        0.26        2.53      2.67 o
   8   9   6       19.04       17.30      7.61 o
   9   9   6       11.68        3.70      5.73 o
  10   9   6       11.49        4.79      6.61 o
 -10  10   6        0.64       -4.05      4.19 o
  -9  10   6        3.12        3.03      4.45 o
  -8  10   6       10.49        7.10      3.44 o
  -7  10   6       65.84       61.30      4.56 o
  -6  10   6       25.98       24.53      3.18 o
  -5  10   6       35.83       44.01      3.88 o
  -4  10   6       66.67       60.57      3.38 o
  -3  10   6      437.01      471.35      7.42 o
  -2  10   6      964.62     1047.78     14.40 o
  -1  10   6      119.64      125.43      3.70 o
   0  10   6     1727.72     1792.81     20.95 o
   1  10   6      783.75      706.20      9.52 o
   2  10   6       51.65       54.77      4.12 o
   3  10   6      638.43      634.59      8.99 o
   4  10   6       39.40       37.43      2.94 o
   5  10   6        5.29        2.64      2.84 o
   6  10   6      202.59      180.80      6.94 o
   7  10   6       49.55       41.87      5.41 o
   8  10   6       62.47       79.77      6.45 o
   9  10   6       13.71       15.41      4.78 o
  -9  11   6       10.42        1.97      4.45 o
  -8  11   6        0.18       -1.97      3.33 o
  -7  11   6       11.80       12.47      3.71 o
  -6  11   6        1.21       -3.42      3.42 o
  -5  11   6      282.85      266.15      7.05 o
  -4  11   6       46.14       55.64      3.50 o
  -3  11   6      102.84      106.11      4.03 o
  -2  11   6       29.45       33.55      3.32 o
  -1  11   6      477.39      535.31      8.12 o
   0  11   6      346.62      309.34      6.33 o
   1  11   6        0.89        0.80      2.06 o
   2  11   6      615.66      591.35      9.98 o
   3  11   6      316.16      314.95      6.56 o
   4  11   6       37.94       42.93      3.60 o
   5  11   6      125.00      117.27      5.28 o
   6  11   6      370.13      385.57     12.49 o
   7  11   6        0.62        4.40      5.40 o
   8  11   6       84.66       99.81      7.41 o
   9  11   6        7.18       16.68      6.01 o
  -9  12   6        0.01       -1.46      5.34 o
  -8  12   6        5.65        7.81      3.69 o
  -7  12   6       22.57       43.58      4.62 o
  -6  12   6       38.03       33.82      4.32 o
  -5  12   6       60.96       60.00      4.89 o
  -4  12   6        0.38       -2.95      2.95 o
  -3  12   6      195.67      177.85      5.42 o
  -2  12   6      120.17      116.38      5.15 o
  -1  12   6       17.35        9.97      2.65 o
   0  12   6      138.99      135.45      4.49 o
   1  12   6      309.88      316.56      6.37 o
   2  12   6      674.22      690.61     11.22 o
   3  12   6      396.48      376.71      7.87 o
   4  12   6       22.75       29.91      5.10 o
   5  12   6       65.24       71.94      5.89 o
   6  12   6       15.38       18.42      4.78 o
   7  12   6       16.88        8.86      4.48 o
   8  12   6        8.93       10.00      6.78 o
   9  12   6        0.75        1.40      5.03 o
  -9  13   6        0.48       -4.92      4.92 o
  -8  13   6        0.68       -0.56      3.61 o
  -7  13   6        0.00        4.33      3.79 o
  -6  13   6       10.17        6.86      3.91 o
  -5  13   6        4.16       -0.54      3.94 o
  -4  13   6      172.98      151.86      5.87 o
  -3  13   6      452.97      475.72     10.17 o
  -2  13   6      270.10      269.02      8.16 o
  -1  13   6       33.07       32.08      3.34 o
   0  13   6      315.22      303.45      6.60 o
   1  13   6       67.21       65.51      3.75 o
   2  13   6     3141.89     3059.40     39.34 o
   3  13   6       73.81       60.42      4.37 o
   4  13   6       55.75       64.78      8.77 o
   5  13   6        2.51       -2.89      4.20 o
   6  13   6       58.12       63.42      6.23 o
   7  13   6        0.43       -3.13      4.48 o
   8  13   6       45.54       31.07      6.02 o
   9  13   6       15.74       28.37      8.35 o
  -9  14   6        0.64       -4.74      4.74 o
  -8  14   6        8.90        3.54      4.30 o
  -7  14   6       54.87       51.38      5.53 o
  -6  14   6        1.96        0.92      4.11 o
  -5  14   6        3.66       -0.91      4.14 o
  -4  14   6       68.32       75.05      6.45 o
  -3  14   6      281.68      261.98     11.35 o
  -2  14   6       15.36       13.98      3.70 o
  -1  14   6       40.14       29.52      3.66 o
   0  14   6      582.68      549.79      9.96 o
   1  14   6      342.12      341.49      8.39 o
   2  14   6      487.07      505.17     10.65 o
   3  14   6      151.16      135.91      5.95 o
   4  14   6       54.75       63.64      5.87 o
   5  14   6       18.13       23.48      5.72 o
   6  14   6       25.90       15.12      5.32 o
   7  14   6       17.13       21.30      5.85 o
   8  14   6        0.07       -0.47      4.89 o
   9  14   6       17.23       11.97      6.73 o
  -8  15   6        1.40        2.80      4.38 o
  -7  15   6        0.10        0.01      4.43 o
  -6  15   6        8.03        4.81      4.28 o
  -5  15   6       37.11       44.03      5.31 o
  -4  15   6       20.93        6.53      7.27 o
  -3  15   6       85.88       92.52      5.34 o
  -2  15   6       63.82       68.22      4.90 o
  -1  15   6      472.48      451.88      9.55 o
   0  15   6      234.28      220.98      7.63 o
   1  15   6       33.68       34.90      4.71 o
   2  15   6      265.75      256.22      7.76 o
   3  15   6        7.16       11.68      3.81 o
   4  15   6        5.55        1.38      4.60 o
   5  15   6        0.06        8.14      4.95 o
   6  15   6       69.42       64.73     11.10 o
   7  15   6       32.63       42.00      6.89 o
   8  15   6       23.29       31.40      6.45 o
  -8  16   6       13.67       11.10      5.87 o
  -7  16   6       18.79       22.40      5.24 o
  -6  16   6       11.17       -1.61      4.55 o
  -5  16   6       20.68       20.11      5.05 o
  -4  16   6        1.16       -4.41      4.41 o
  -3  16   6        1.17       -0.62      3.88 o
  -2  16   6        4.41        6.37      3.96 o
  -1  16   6       11.82       11.89      4.12 o
   0  16   6       29.60       25.22      4.50 o
   1  16   6      112.44       95.77      5.67 o
   2  16   6        0.65       -2.35      3.75 o
   3  16   6       73.33       66.02      5.21 o
   4  16   6        1.91       -1.71      4.82 o
   5  16   6        0.64        3.18      5.07 o
   6  16   6       80.57      109.27      8.79 o
   7  16   6       10.05       15.60      6.10 o
   8  16   6        0.00        0.54      5.98 o
  -8  17   6       37.46       35.66      6.09 o
  -7  17   6       15.47       18.03      5.22 o
  -6  17   6       18.51        9.80      5.13 o
  -5  17   6       10.20        3.30      4.79 o
  -4  17   6      113.34      126.88      8.19 o
  -3  17   6       27.19       29.83      4.86 o
  -2  17   6       13.99       11.24      6.23 o
  -1  17   6        5.12        1.00      4.88 o
   0  17   6       41.74       42.55      5.12 o
   1  17   6       62.24       65.32      6.00 o
   2  17   6      139.58      141.00      7.44 o
   3  17   6        0.37       -2.83      4.09 o
   4  17   6       88.22       85.15      7.47 o
   5  17   6        0.71       -1.20      5.46 o
   6  17   6       17.79       28.46      7.62 o
   7  17   6        1.92       -2.58      5.84 o
   8  17   6        0.98       -8.74      8.74 o
  -7  18   6        2.43       -5.15      5.15 o
  -6  18   6       12.49        9.69      5.40 o
  -5  18   6        0.35       -4.29      4.95 o
  -4  18   6        2.95        4.35      5.81 o
  -3  18   6       34.79       44.85      7.13 o
  -2  18   6        6.07        6.28      4.97 o
  -1  18   6       97.57       88.64      6.84 o
   0  18   6       15.14       15.36      5.39 o
   1  18   6       22.47       24.18      5.34 o
   2  18   6       56.80       57.92      6.06 o
   3  18   6        0.76       -2.67      6.39 o
   4  18   6       21.55       17.72      6.58 o
   5  18   6        2.28       -1.48      7.20 o
   6  18   6       21.32       23.43      7.01 o
   7  18   6        1.91       -6.28      6.33 o
  -7  19   6        0.05        2.25      6.59 o
  -6  19   6        1.90        1.70      6.19 o
  -5  19   6       19.40       23.28      6.62 o
  -4  19   6        4.96        7.42      6.50 o
  -3  19   6       27.18       31.16      7.17 o
  -2  19   6       11.76       -0.82      4.61 o
  -1  19   6        9.60        8.58      5.05 o
   0  19   6        6.36        3.28      6.00 o
   1  19   6       12.61        6.98      5.90 o
   2  19   6        5.02        1.77      4.86 o
   3  19   6        7.25        1.98      7.21 o
   4  19   6       22.68       18.22      7.46 o
   5  19   6       58.25       51.99     10.37 o
   6  19   6        0.23       15.64      8.64 o
   7  19   6        0.15       -7.79      7.79 o
  -7  20   6        3.02       -5.17      6.81 o
  -6  20   6       31.71       35.94      7.95 o
  -5  20   6       37.85       36.82      8.05 o
  -4  20   6       11.19       13.20      7.19 o
  -3  20   6        2.85        3.05      7.06 o
  -2  20   6       83.40       93.82      7.61 o
  -1  20   6        1.71        4.57      6.74 o
   0  20   6      121.96       99.67      8.77 o
   1  20   6       23.30       23.05      7.63 o
   2  20   6       20.18       19.08      6.11 o
   3  20   6        3.30       -1.33      7.29 o
   4  20   6       14.96        6.50      8.80 o
   5  20   6       21.15        8.10      8.79 o
   6  20   6        7.63       21.28      8.94 o
  -6  21   6        3.59        6.47      7.86 o
  -5  21   6        3.11       -7.19      7.19 o
  -4  21   6        6.43        3.04      7.35 o
  -3  21   6        9.37        0.00     10.55 o
  -2  21   6       19.02       28.33      6.62 o
  -1  21   6       36.31       44.01      7.94 o
   0  21   6        1.49       -6.99      6.99 o
   1  21   6       12.88        3.89      7.25 o
   2  21   6       64.95       90.11      7.90 o
   3  21   6        2.18       -4.19      7.93 o
   4  21   6        4.15        7.65      8.37 o
   5  21   6        8.44        4.89      8.94 o
   6  21   6       10.62       11.21     10.57 o
  -5  22   6        5.29       -2.50      7.53 o
  -4  22   6        3.49       -2.82      7.66 o
  -3  22   6        0.16       -3.08      7.55 o
  -2  22   6        8.56       -9.28      9.28 o
  -1  22   6       17.62       21.12      7.82 o
   0  22   6        1.83        2.35      7.23 o
   1  22   6       20.31       20.56      7.61 o
   2  22   6       15.54        7.55     13.65 o
   3  22   6       10.87       19.83      9.16 o
   4  22   6       19.26       30.12     10.55 o
   5  22   6       11.24       19.50     13.21 o
  -5  23   6        4.07        0.80     12.33 o
  -4  23   6       28.99       24.78     10.93 o
  -3  23   6        0.50        6.47     12.74 o
  -2  23   6       15.01        7.15     10.35 o
  -1  23   6        3.89        3.07      7.41 o
   0  23   6        0.17        9.41      7.82 o
   1  23   6        0.00        8.50      7.68 o
   2  23   6       45.40       58.46     12.90 o
   3  23   6        1.70       -4.00     12.04 o
   4  23   6        0.56       -7.08      8.44 o
   5  23   6        0.00       -9.74      9.74 o
  -4  24   6        0.16      -11.60     11.60 o
  -3  24   6        9.76        3.83     12.01 o
  -2  24   6       14.60       25.13     11.52 o
  -1  24   6        4.95       -7.29      7.29 o
   0  24   6       28.14       24.68      8.75 o
   1  24   6       38.20       77.99     10.07 o
   2  24   6       10.45       23.44     18.94 o
   3  24   6       24.36       32.69     13.76 o
   4  24   6        4.92        4.59     14.16 o
  -3  25   6        3.79        9.18     12.91 o
  -2  25   6       30.01       30.59     12.50 o
  -1  25   6        2.69        5.59     11.53 o
   0  25   6        8.59       -6.27      7.89 o
   1  25   6       19.97       22.10     12.80 o
   2  25   6        0.15      -10.22     13.19 o
   3  25   6       26.03       34.46     15.44 o
  -1  26   6        2.12       -4.16     11.85 o
   0  26   6       21.36       16.35      9.50 o
   1  26   6        0.63        5.81     13.19 o
  -7   0   7        0.66        8.37      3.74 o
  -5   0   7      312.50      347.26     15.73 o
  -3   0   7       11.89        5.17      2.25 o
  -1   0   7    10831.63    11543.43    188.69 o
   1   0   7     2113.76     1956.33     34.66 o
   3   0   7       72.16       66.28      4.64 o
   5   0   7     1664.55     1568.77     51.97 o
   7   0   7      151.73      121.56      9.69 o
   9   0   7       61.36       69.59      7.93 o
 -10   1   7        0.82        7.05      5.29 o
  -8   1   7       49.38       48.21      3.62 o
  -7   1   7        3.21        3.16      2.39 o
  -6   1   7        0.00       -1.84      1.84 o
  -5   1   7       49.28       44.52      2.96 o
  -4   1   7      714.42      749.30     19.20 o
  -3   1   7      167.49      151.99      4.07 o
  -2   1   7      229.55      222.00      4.12 o
  -1   1   7      528.19      496.81      7.46 o
   0   1   7      462.08      375.88      5.72 o
   1   1   7     2207.02     2216.65     27.68 o
   2   1   7      467.87      439.80      7.31 o
   3   1   7     1089.00     1138.77     16.74 o
   4   1   7       88.12       96.25      4.43 o
   5   1   7      108.43       76.81      3.89 o
   6   1   7        0.14       -2.32      3.38 o
   7   1   7        0.64        1.76      3.11 o
   8   1   7       74.28       72.30      4.73 o
   9   1   7       14.39       15.86      4.36 o
  10   1   7        5.63        1.32      3.74 o
 -10   2   7        3.18       11.45      6.17 o
  -9   2   7       20.07       14.74      4.64 o
  -8   2   7       64.14       71.07      4.02 o
  -7   2   7        1.03        0.29      2.54 o
  -6   2   7        6.04        1.73      2.03 o
  -5   2   7        7.08        7.92      2.05 o
  -4   2   7      782.19      742.48     13.99 o
  -3   2   7      532.55      581.11      7.86 o
  -2   2   7       36.81       29.85      1.64 o
  -1   2   7     1005.29     1066.43     12.60 o
   0   2   7     2999.49     3156.50     33.64 o
   1   2   7      114.46       98.88      3.02 o
   2   2   7        6.90       10.55      1.64 o
   3   2   7       31.39       20.11      3.07 o
   4   2   7      432.27      450.81      7.40 o
   5   2   7      184.90      187.79      5.26 o
   6   2   7      575.30      589.48     13.89 o
   7   2   7        4.06        5.60      2.68 o
   8   2   7       37.84       28.19      4.23 o
   9   2   7       33.20       32.81      4.98 o
  10   2   7       32.69       40.93      7.05 o
 -10   3   7        2.06        6.17      6.17 o
  -9   3   7        9.23        7.95      3.49 o
  -8   3   7        0.88       -2.32      2.46 o
  -7   3   7        6.98       13.10      2.55 o
  -6   3   7       72.15       78.68      3.27 o
  -5   3   7      242.57      224.51      5.35 o
  -4   3   7      248.76      228.95      8.29 o
  -3   3   7      153.99      151.55      3.79 o
  -2   3   7     1396.22     1443.13     15.57 o
  -1   3   7     1355.62     1461.34     15.76 o
   0   3   7     2234.43     2279.11     26.57 o
   1   3   7      324.69      343.86      5.88 o
   2   3   7       24.29        7.66      1.79 o
   3   3   7      736.80      740.11      9.48 o
   4   3   7      690.39      719.19      9.22 o
   5   3   7       11.74       11.17      1.92 o
   6   3   7      347.85      320.83     13.54 o
   7   3   7        2.28       -2.24      4.06 o
   8   3   7       79.53       83.60      5.89 o
   9   3   7        4.72       -2.00      3.38 o
  10   3   7       18.46       15.23      4.23 o
 -10   4   7       23.43       29.07      7.93 o
  -9   4   7       25.96       34.38      5.61 o
  -8   4   7        0.06        0.08      2.23 o
  -7   4   7        0.34        2.81      2.08 o
  -6   4   7       45.20       53.96      2.94 o
  -5   4   7      223.53      234.50      5.64 o
  -4   4   7      102.89      124.86      3.39 o
  -3   4   7       13.20       22.16      1.93 o
  -2   4   7      784.51      803.86      9.15 o
  -1   4   7     4161.24     3731.73     37.55 o
   0   4   7        0.28       -0.52      1.24 o
   1   4   7     1333.10     1417.71     17.47 o
   2   4   7     6619.28     6998.40     72.31 o
   3   4   7        4.46        4.66      1.44 o
   4   4   7       27.00       28.82      2.35 o
   5   4   7      541.18      493.04      7.71 o
   6   4   7       16.14       14.32      2.80 o
   7   4   7      136.97      142.59     10.57 o
   8   4   7        7.39       10.57      5.29 o
   9   4   7        0.04        0.32      3.38 o
  10   4   7        4.82        3.05      4.01 o
 -10   5   7       11.25        7.93      7.05 o
  -9   5   7        0.12        0.18      3.78 o
  -8   5   7        4.85        6.63      2.43 o
  -7   5   7        0.72        2.24      2.32 o
  -6   5   7       68.96       86.92      3.53 o
  -5   5   7      126.71      109.59      3.24 o
  -4   5   7      490.06      445.86      6.96 o
  -3   5   7     1112.41     1173.16     18.98 o
  -2   5   7      644.23      624.84      7.65 o
  -1   5   7      335.86      452.64      6.42 o
   0   5   7       81.76       92.91      2.87 o
   1   5   7      453.00      456.70      6.42 o
   2   5   7      904.44      860.67     10.26 o
   3   5   7      672.97      712.25      9.51 o
   4   5   7       39.92       35.90      2.21 o
   5   5   7        9.99        5.01      2.05 o
   6   5   7      318.37      301.59      7.20 o
   7   5   7        6.55        0.29      2.54 o
   8   5   7        0.16       -3.38      3.38 o
   9   5   7       19.60       18.29      4.64 o
  10   5   7        2.22        8.05      4.23 o
 -10   6   7        8.93       -2.64      7.05 o
  -9   6   7        6.81       13.64      4.19 o
  -8   6   7        3.46       -2.11      2.35 o
  -7   6   7        0.66        3.15      2.29 o
  -6   6   7       15.85       24.81      2.50 o
  -5   6   7        0.27       -2.85      2.85 o
  -4   6   7      224.10      225.17      4.80 o
  -3   6   7      135.57      155.38      3.95 o
  -2   6   7       48.86       45.97      2.19 o
  -1   6   7      410.18      424.10      6.53 o
   0   6   7     1859.64     1867.62     20.02 o
   1   6   7       16.65       32.81      1.88 o
   2   6   7      260.04      283.02      6.12 o
   3   6   7       43.24       42.54      3.25 o
   4   6   7      119.05      112.02      3.28 o
   5   6   7       55.18       57.47      3.23 o
   6   6   7       41.37       35.60      4.70 o
   7   6   7       88.20       83.07      8.14 o
   8   6   7       11.09       16.27      3.43 o
   9   6   7        0.36       -3.58      3.58 o
  10   6   7        0.01        1.02      3.73 o
 -10   7   7        3.61        2.77      4.23 o
  -9   7   7       36.44       44.54      6.63 o
  -8   7   7        4.17        7.14      2.58 o
  -7   7   7      231.22      247.47      6.77 o
  -6   7   7      162.84      158.79      7.11 o
  -5   7   7        7.49        8.30      2.23 o
  -4   7   7      230.61      229.13      4.95 o
  -3   7   7      145.11      140.81      3.68 o
  -2   7   7       75.27      110.89      3.21 o
  -1   7   7      198.58      209.97      4.62 o
   0   7   7      162.62      184.45      4.31 o
   1   7   7      398.59      381.49      6.00 o
   2   7   7       93.69      120.15      3.38 o
   3   7   7      172.77      185.75      4.83 o
   4   7   7        6.31        5.47      1.88 o
   5   7   7       34.06       31.99      2.76 o
   6   7   7        9.32        1.58      2.71 o
   7   7   7       16.96       22.89      3.28 o
   8   7   7        0.41        5.62      3.73 o
   9   7   7        4.56       -2.06      3.58 o
  10   7   7        0.34        3.88      4.40 o
 -10   8   7        5.21        2.69      4.11 o
  -9   8   7       10.76        8.25      4.03 o
  -8   8   7        3.77        2.02      2.95 o
  -7   8   7       10.71       11.46      2.77 o
  -6   8   7       17.26       11.29      3.42 o
  -5   8   7       57.23       48.45      3.51 o
  -4   8   7      150.73      138.17      4.08 o
  -3   8   7       27.89       25.92      2.57 o
  -2   8   7      594.92      598.46      8.86 o
  -1   8   7      509.49      550.16      7.82 o
   0   8   7      155.50      152.95      4.15 o
   1   8   7      545.76      545.42      7.76 o
   2   8   7       57.87       43.93      2.47 o
   3   8   7       36.60       38.85      2.69 o
   4   8   7      232.67      234.66      5.14 o
   5   8   7      348.50      337.90      8.07 o
   6   8   7       76.36       75.11      4.52 o
   7   8   7       18.84       12.17      3.28 o
   8   8   7        1.08       -3.39      3.39 o
   9   8   7       19.06       11.01      4.87 o
  10   8   7       20.77       25.19      5.50 o
 -10   9   7        2.29        5.48      4.35 o
  -9   9   7        0.08       -2.86      3.90 o
  -8   9   7       84.10       93.93      6.31 o
  -7   9   7        0.34       -3.18      3.18 o
  -6   9   7        2.40       -0.08      2.70 o
  -5   9   7        2.02        0.04      2.50 o
  -4   9   7      170.79      170.03      6.37 o
  -3   9   7      295.23      293.98      5.70 o
  -2   9   7      398.61      393.52      6.96 o
  -1   9   7      271.36      295.46      5.60 o
   0   9   7      725.89      718.70     10.19 o
   1   9   7      909.83      889.03     11.21 o
   2   9   7        5.15        5.65      1.97 o
   3   9   7      126.00      138.32      5.99 o
   4   9   7        4.96        1.32      2.15 o
   5   9   7      517.44      478.47     11.86 o
   6   9   7      277.98      250.15      8.18 o
   7   9   7        2.53        0.98      3.88 o
   8   9   7        1.59        0.68      5.56 o
   9   9   7        0.14       -1.01      4.23 o
  -9  10   7        0.04        2.68      7.25 o
  -8  10   7        0.00        3.29      3.56 o
  -7  10   7        3.89        6.05      3.56 o
  -6  10   7       73.98       67.69      4.65 o
  -5  10   7       95.38       98.67      4.63 o
  -4  10   7        7.92        5.35      2.66 o
  -3  10   7     1048.98     1063.61     16.11 o
  -2  10   7      185.10      191.97      6.36 o
  -1  10   7      997.75      963.55     12.06 o
   0  10   7      450.26      468.73      7.90 o
   1  10   7      217.76      202.84      4.78 o
   2  10   7     1434.72     1400.41     20.40 o
   3  10   7       34.37       32.51      2.72 o
   4  10   7      266.99      252.66      6.11 o
   5  10   7       30.84       35.55      3.75 o
   6  10   7       10.51       -4.50      5.00 o
   7  10   7       16.48       23.34      5.50 o
   8  10   7       16.96       17.40      6.28 o
   9  10   7        8.53       13.44      5.24 o
  -9  11   7        3.41       12.20      4.60 o
  -8  11   7       20.96       18.46      3.98 o
  -7  11   7       49.72       48.96      4.57 o
  -6  11   7       53.35       59.83      4.72 o
  -5  11   7       97.27       88.69      5.39 o
  -4  11   7        3.69        2.72      2.61 o
  -3  11   7      250.46      247.68      6.25 o
  -2  11   7      241.69      247.72      6.34 o
  -1  11   7      532.19      487.72      7.99 o
   0  11   7      436.31      441.25      7.89 o
   1  11   7        0.22       -2.24      2.24 o
   2  11   7       18.23       13.60      2.66 o
   3  11   7       41.54       48.24      3.94 o
   4  11   7       27.50       34.94      3.87 o
   5  11   7        2.60       -1.08      4.07 o
   6  11   7       26.96       32.91      5.41 o
   7  11   7        8.91        0.78      6.25 o
   8  11   7        0.33       -2.55      5.84 o
   9  11   7        2.55        0.11      4.53 o
  -9  12   7        1.03       -0.66      4.51 o
  -8  12   7        3.03       -0.03      3.79 o
  -7  12   7        9.51        8.32      5.15 o
  -6  12   7       24.21       44.57      4.67 o
  -5  12   7      698.28      707.67     14.13 o
  -4  12   7       15.00       11.47      4.07 o
  -3  12   7      240.50      248.69      7.42 o
  -2  12   7      311.49      275.74      8.63 o
  -1  12   7       34.71       32.72      3.03 o
   0  12   7        4.49        0.23      2.44 o
   1  12   7      121.60      104.68      3.93 o
   2  12   7      213.85      231.62      6.94 o
   3  12   7       73.38       71.26      5.25 o
   4  12   7        2.16        2.41      3.20 o
   5  12   7       40.34       40.23      5.85 o
   6  12   7       88.98      104.80      7.69 o
   7  12   7       20.60       19.43      5.17 o
   8  12   7       20.98       29.25      5.92 o
   9  12   7        5.82        8.10      5.23 o
  -9  13   7        8.21       12.56      5.45 o
  -8  13   7        1.55       -1.84      3.96 o
  -7  13   7        9.39       14.04      4.40 o
  -6  13   7        1.54       -1.09      4.03 o
  -5  13   7      229.73      265.78     14.60 o
  -4  13   7       62.44       42.67      5.25 o
  -3  13   7        1.41        0.49      2.87 o
  -2  13   7        1.15        0.92      2.93 o
  -1  13   7       46.15       62.17      4.13 o
   0  13   7       56.14       59.86      3.65 o
   1  13   7     1030.47     1013.55     15.10 o
   2  13   7      113.70      124.83      7.00 o
   3  13   7     1579.57     1541.16     22.31 o
   4  13   7       81.33      108.91      9.79 o
   5  13   7       16.65       12.53      7.88 o
   6  13   7        7.56        5.53      4.84 o
   7  13   7        0.37       -4.47      5.41 o
   8  13   7        4.51        1.99      5.23 o
   9  13   7       37.29       35.67      6.79 o
  -9  14   7       12.14       18.27      5.63 o
  -8  14   7        1.80       -4.09      4.09 o
  -7  14   7        4.61        4.65      4.20 o
  -6  14   7        0.29       -3.88      3.88 o
  -5  14   7       17.20       19.26      4.59 o
  -4  14   7       22.89       24.37      4.93 o
  -3  14   7      138.10      143.89      5.91 o
  -2  14   7      123.28      133.51      6.30 o
  -1  14   7      210.07      189.31      6.68 o
   0  14   7       49.58       44.59      3.55 o
   1  14   7      304.90      253.64      7.02 o
   2  14   7      147.47      155.39      6.30 o
   3  14   7       33.54       36.86      4.26 o
   4  14   7        0.14       -3.46      4.21 o
   5  14   7       27.46       17.66      5.13 o
   6  14   7       81.00       88.70      8.03 o
   7  14   7       17.85       27.54      6.02 o
   8  14   7        1.49        1.91      5.23 o
  -8  15   7       10.84        5.33      4.74 o
  -7  15   7        5.45        3.50      4.54 o
  -6  15   7       39.42       38.70      5.35 o
  -5  15   7        2.45        6.25      4.41 o
  -4  15   7      107.06      100.29      6.41 o
  -3  15   7       13.43        8.21      3.83 o
  -2  15   7        7.14       11.91      4.01 o
  -1  15   7       14.60       10.11      3.64 o
   0  15   7        0.34       -3.62      3.62 o
   1  15   7        0.44       -1.36      3.28 o
   2  15   7        1.32        0.70      3.49 o
   3  15   7      135.50      150.59      7.68 o
   4  15   7       70.38       78.71      7.37 o
   5  15   7       49.64       47.26      6.17 o
   6  15   7        8.04        5.60      5.72 o
   7  15   7        0.81       -1.72     10.37 o
   8  15   7        9.18       18.34      6.33 o
  -8  16   7        1.40        2.58      4.93 o
  -7  16   7        0.20        1.92      4.76 o
  -6  16   7        0.57       -4.48      4.48 o
  -5  16   7        1.98       -0.25      4.63 o
  -4  16   7      178.66      211.74      9.39 o
  -3  16   7      152.78      147.53      6.69 o
  -2  16   7        0.60       -3.75      3.75 o
  -1  16   7       70.40       86.77      6.34 o
   0  16   7       87.47       76.60      5.53 o
   1  16   7        3.89        7.09      4.38 o
   2  16   7      135.97      132.60      6.57 o
   3  16   7        0.35       -3.70      3.70 o
   4  16   7      206.16      232.96     11.19 o
   5  16   7       12.84       12.50      5.72 o
   6  16   7       90.63      103.92      9.04 o
   7  16   7        6.53        4.80      6.34 o
   8  16   7        6.52       12.92      6.17 o
  -8  17   7        0.04       -2.44      5.27 o
  -7  17   7        0.94        3.27      5.16 o
  -6  17   7        1.14        1.32      5.01 o
  -5  17   7       12.72       14.46      5.27 o
  -4  17   7        4.50       10.19      5.14 o
  -3  17   7       82.99       88.34      6.48 o
  -2  17   7       35.72       24.01      5.23 o
  -1  17   7      231.80      243.58      9.16 o
   0  17   7       12.84       11.85      4.61 o
   1  17   7      401.77      426.20     11.89 o
   2  17   7        0.14       -0.69      4.32 o
   3  17   7       20.64       25.92      6.93 o
   4  17   7        1.09       -1.93      5.59 o
   5  17   7       44.74       37.91      9.77 o
   6  17   7       23.14       52.32      8.01 o
   7  17   7        3.83        4.99      5.89 o
   8  17   7        1.98       -4.11      7.20 o
  -7  18   7        0.62       -5.21      5.21 o
  -6  18   7        0.59       -2.46      5.24 o
  -5  18   7        5.76        0.47      5.83 o
  -4  18   7       30.16       37.82     11.06 o
  -3  18   7        4.18        3.52      5.70 o
  -2  18   7       59.65       53.53      6.76 o
  -1  18   7        0.19       -4.71      4.71 o
   0  18   7       21.52       10.80      5.97 o
   1  18   7        0.34        5.16      4.97 o
   2  18   7       49.42       72.39      6.58 o
   3  18   7       12.13       15.60      7.23 o
   4  18   7       51.24       45.05      8.16 o
   5  18   7        3.78       -0.65      7.59 o
   6  18   7        4.29        7.38      9.84 o
   7  18   7        0.04        2.98      6.59 o
  -7  19   7       32.02       41.31      7.90 o
  -6  19   7        4.50        2.83      6.13 o
  -5  19   7        1.87       -1.32      5.94 o
  -4  19   7        1.26       -4.93      6.46 o
  -3  19   7       22.25       28.02      7.10 o
  -2  19   7        2.97       -0.78      5.21 o
  -1  19   7       16.61       17.44      5.81 o
   0  19   7       60.71       72.62     10.55 o
   1  19   7       11.52       21.16      5.93 o
   2  19   7       67.96       64.37      6.62 o
   3  19   7        0.14        0.57      7.16 o
   4  19   7        4.10       -2.07      7.13 o
   5  19   7        1.60        1.83      7.47 o
   6  19   7       13.41       -2.31      7.79 o
   7  19   7        0.76        0.88      7.88 o
  -6  20   7        0.01       -6.67      6.77 o
  -5  20   7       14.41       11.27      7.11 o
  -4  20   7        0.02        6.59      6.97 o
  -3  20   7       13.04       22.14      7.86 o
  -2  20   7        1.82        1.84      5.51 o
  -1  20   7       38.68       26.54      7.88 o
   0  20   7        3.66        5.69      6.67 o
   1  20   7        0.93       -6.02      6.02 o
   2  20   7       11.45        1.80      5.63 o
   3  20   7        0.10       -1.09      6.90 o
   4  20   7        1.45       -6.56      7.32 o
   5  20   7       31.74       44.05     10.37 o
   6  20   7        3.10        1.23     10.57 o
  -6  21   7        1.01        0.24      6.76 o
  -5  21   7        1.75       -6.14     10.05 o
  -4  21   7        4.97        0.27      8.01 o
  -3  21   7       44.89       55.76      9.15 o
  -2  21   7        8.93        8.70      9.94 o
  -1  21   7       19.81       19.76      7.34 o
   0  21   7       11.80        8.71      8.36 o
   1  21   7       74.83       86.59     14.32 o
   2  21   7       13.60        9.78     11.21 o
   3  21   7      113.45      122.63     11.63 o
   4  21   7        7.96       -7.39      7.39 o
   5  21   7        8.24       19.51      9.60 o
   6  21   7        0.53        4.32      9.18 o
  -5  22   7        2.77       -5.94      7.98 o
  -4  22   7        0.19        5.36      7.99 o
  -3  22   7        7.44       16.71     10.98 o
  -2  22   7      118.37      133.32     13.35 o
  -1  22   7        0.39        9.28      7.46 o
   0  22   7       18.67        6.81      7.35 o
   1  22   7       45.64       48.00      8.51 o
   2  22   7       45.53       29.22     12.49 o
   3  22   7       10.53       21.74     12.49 o
   4  22   7        1.60       -2.82      8.84 o
   5  22   7        0.10       -3.60      9.18 o
  -5  23   7        3.50        5.09     18.02 o
  -4  23   7        9.21       27.14     12.83 o
  -3  23   7       13.18       11.84     10.74 o
  -2  23   7       15.06       21.42     11.22 o
  -1  23   7       37.56       50.43      8.86 o
   0  23   7       16.88       31.56      8.79 o
   1  23   7       26.89       28.70      8.53 o
   2  23   7        8.65        3.69     11.21 o
   3  23   7       36.39       31.86     14.16 o
   4  23   7        0.42       14.41     13.53 o
  -4  24   7        4.03      -10.72     12.13 o
  -3  24   7       15.67       -3.16     16.11 o
  -2  24   7        2.09       11.21     11.27 o
  -1  24   7       35.97       42.01     16.75 o
   0  24   7       13.15        9.86      8.44 o
   1  24   7        0.11       -2.80     10.23 o
   2  24   7        1.04      -11.15     11.87 o
   3  24   7        6.58       15.76     13.76 o
   4  24   7        0.03      -17.62     17.62 o
  -2  25   7        0.00       12.99     12.27 o
  -1  25   7        1.52        8.48     11.73 o
   0  25   7        8.04       -8.29      8.29 o
   1  25   7        0.97        6.11     13.85 o
   2  25   7        0.79        8.44     14.16 o
 -10   0   8        1.90        0.00      5.29 o
  -8   0   8       11.51       16.74      7.05 o
  -6   0   8      519.27      542.27     25.10 o
  -4   0   8      116.55       91.92      5.06 o
  -2   0   8     4582.77     4674.03     69.09 o
   0   0   8     1440.30     1319.50     30.44 o
   2   0   8     1358.67     1360.37     25.55 o
   4   0   8        2.67        3.70      3.52 o
   6   0   8      785.75      746.07     29.95 o
   8   0   8        5.27       -0.88      5.29 o
  10   0   8        1.35       -5.29      5.29 o
 -10   1   8        0.65        3.52      6.17 o
  -9   1   8        4.24        3.52      6.17 o
  -8   1   8       56.47       44.80      4.58 o
  -7   1   8        8.38        7.60      3.81 o
  -6   1   8        3.94        1.59      2.51 o
  -5   1   8       15.62       14.64      2.48 o
  -4   1   8       63.75       64.79      3.15 o
  -3   1   8     2879.65     2850.15     35.22 o
  -2   1   8     1790.24     1964.19     21.92 o
  -1   1   8     2423.27     2602.09     29.86 o
   0   1   8      547.88      538.93      9.61 o
   1   1   8      551.30      569.25      9.99 o
   2   1   8        2.60        1.33      1.84 o
   3   1   8     1366.17     1310.39     19.32 o
   4   1   8       20.96       30.62      3.90 o
   5   1   8      741.81      719.66     19.93 o
   6   1   8      367.90      352.05     12.46 o
   7   1   8       78.42       69.22      5.61 o
   8   1   8        7.94        3.08      3.74 o
   9   1   8        0.32       -2.20      3.74 o
  10   1   8        0.66        0.00      3.74 o
 -10   2   8        0.20        2.64      6.17 o
  -9   2   8        0.93        0.00      7.93 o
  -8   2   8        1.87       -4.27      5.64 o
  -7   2   8       30.11       37.67      3.48 o
  -6   2   8        7.93       15.72      3.04 o
  -5   2   8       33.22       42.15      2.93 o
  -4   2   8      306.23      307.91      6.41 o
  -3   2   8      201.23      158.13      3.91 o
  -2   2   8      622.60      710.91      8.87 o
  -1   2   8     2207.05     2466.39     30.80 o
   0   2   8     1746.25     1739.86     22.61 o
   1   2   8      840.23      780.78     11.74 o
   2   2   8      459.34      482.12      7.59 o
   3   2   8      544.28      529.91      9.67 o
   4   2   8       78.52       75.41      3.47 o
   5   2   8      355.43      337.18      9.28 o
   6   2   8        0.78        0.63      2.56 o
   7   2   8       24.13       14.85      3.30 o
   8   2   8       71.65       69.08      6.61 o
   9   2   8        2.22       -1.15      4.01 o
  10   2   8       11.27       12.86      4.64 o
 -10   3   8        0.00       -0.88      6.17 o
  -9   3   8        2.27        3.99      4.64 o
  -8   3   8        7.75        6.47      2.73 o
  -7   3   8      215.62      241.09     11.06 o
  -6   3   8        1.68        1.33      2.36 o
  -5   3   8      159.32      170.01      6.78 o
  -4   3   8        7.06       11.38      1.81 o
  -3   3   8       57.35       62.06      2.62 o
  -2   3   8      333.52      350.71      5.20 o
  -1   3   8      587.61      576.34      8.65 o
   0   3   8      173.30      206.05      4.91 o
   1   3   8       23.49       22.27      2.12 o
   2   3   8        4.58        1.79      1.60 o
   3   3   8     1339.18     1380.54     17.22 o
   4   3   8      257.52      253.64      5.60 o
   5   3   8       47.62       52.43      3.35 o
   6   3   8      105.30       91.70      5.24 o
   7   3   8        1.75        4.96      3.38 o
   8   3   8        2.07       10.13      3.74 o
   9   3   8        6.90        6.44      4.01 o
  10   3   8        0.85        3.78      4.84 o
 -10   4   8        0.16        7.93      7.05 o
  -9   4   8       17.58        7.36      9.69 o
  -8   4   8       20.83       19.61      2.99 o
  -7   4   8       51.48       46.82      3.39 o
  -6   4   8       48.25       48.83      3.08 o
  -5   4   8      436.03      418.19      8.07 o
  -4   4   8       60.67       51.68      2.44 o
  -3   4   8       69.98       58.63      2.62 o
  -2   4   8      169.24      191.10      3.86 o
  -1   4   8      862.26      932.54     12.27 o
   0   4   8      384.04      405.65      8.47 o
   1   4   8     1329.97     1575.42     19.40 o
   2   4   8       90.21       93.40      3.18 o
   3   4   8      424.35      427.77      6.76 o
   4   4   8     1179.55     1174.54     14.24 o
   5   4   8       36.86       36.02      2.75 o
   6   4   8        0.89       -2.22      2.54 o
   7   4   8       23.34       17.95      4.01 o
   8   4   8        7.30        8.54      4.01 o
   9   4   8       71.51       81.31     24.66 o
  10   4   8       24.76       23.13      5.27 o
 -10   5   8        5.54        6.63      5.89 o
  -9   5   8       30.02       34.03     12.33 o
  -8   5   8       75.33       73.84      8.14 o
  -7   5   8       36.40       45.75      4.76 o
  -6   5   8       74.56       85.26      4.14 o
  -5   5   8      266.76      260.19      6.39 o
  -4   5   8       40.80       40.69      2.60 o
  -3   5   8      177.14      199.11      4.57 o
  -2   5   8      611.53      655.39      8.64 o
  -1   5   8     1965.87     1920.62     20.61 o
   0   5   8      740.88      699.71     10.22 o
   1   5   8     3093.65     3292.47     37.94 o
   2   5   8       10.42       11.62      1.77 o
   3   5   8        0.83       -1.74      1.74 o
   4   5   8        6.60        1.30      1.79 o
   5   5   8       69.48       63.52      5.12 o
   6   5   8      152.59      149.80      6.87 o
   7   5   8        4.66       -1.76      5.29 o
   8   5   8       11.81       19.44      4.23 o
   9   5   8       38.38       42.10      6.17 o
  10   5   8        0.59       -3.05      4.01 o
 -10   6   8        0.36       -1.27      5.50 o
  -9   6   8       20.01       20.87      4.12 o
  -8   6   8       34.93       36.34      3.87 o
  -7   6   8        0.55        0.63      2.67 o
  -6   6   8       17.23       15.67      2.87 o
  -5   6   8        0.16       -2.23      2.23 o
  -4   6   8      644.12      636.21     11.63 o
  -3   6   8       41.07       49.09      2.47 o
  -2   6   8      173.65      149.70      3.79 o
  -1   6   8      164.68      146.03      4.03 o
   0   6   8      302.69      333.22      6.37 o
   1   6   8      173.10      169.14      4.28 o
   2   6   8     1290.20     1320.69     15.01 o
   3   6   8       11.11        8.56      1.94 o
   4   6   8     1151.69     1173.22     14.46 o
   5   6   8       40.72       43.20      3.23 o
   6   6   8       47.56       50.60      4.10 o
   7   6   8        1.75        4.17      3.05 o
   8   6   8       28.79       27.86      4.87 o
   9   6   8        0.61       -6.03      7.05 o
  10   6   8        0.78        3.65      4.23 o
 -10   7   8        0.88       -0.39      4.78 o
  -9   7   8       19.19       24.62      4.55 o
  -8   7   8        0.89       -2.33      5.47 o
  -7   7   8       56.42       57.04      4.78 o
  -6   7   8       28.14       27.73      3.42 o
  -5   7   8       88.24       85.54      4.32 o
  -4   7   8      103.92      118.62      6.46 o
  -3   7   8       10.67       14.00      2.13 o
  -2   7   8      303.37      292.54      5.44 o
  -1   7   8       76.83       82.11      3.18 o
   0   7   8      563.61      588.77      9.37 o
   1   7   8      416.38      418.30      6.59 o
   2   7   8      557.56      555.83      8.44 o
   3   7   8       19.55       23.46      2.35 o
   4   7   8        8.45        5.43      2.11 o
   5   7   8       97.80       99.11      4.63 o
   6   7   8       43.78       51.00      4.32 o
   7   7   8        2.73       -0.69      3.49 o
   8   7   8       20.06       31.42      5.50 o
   9   7   8        0.02       -3.96      3.96 o
  10   7   8        6.56        1.23      4.40 o
 -10   8   8       11.91       11.13      4.41 o
  -9   8   8        8.72        2.86      4.02 o
  -8   8   8       30.57       39.01      4.16 o
  -7   8   8        2.05       -1.02      4.45 o
  -6   8   8      250.34      258.33      7.28 o
  -5   8   8       26.43       28.73      3.41 o
  -4   8   8       84.77       99.33      3.85 o
  -3   8   8       70.42       62.18      3.07 o
  -2   8   8        1.00       -1.76      1.76 o
  -1   8   8       91.74       80.96      3.30 o
   0   8   8      863.97      884.82     11.86 o
   1   8   8      958.89      935.71     11.66 o
   2   8   8       41.32       49.15      2.70 o
   3   8   8       41.93       47.64      3.37 o
   4   8   8       14.22       12.71      2.36 o
   5   8   8      215.22      178.69     11.26 o
   6   8   8       69.42       59.68      4.66 o
   7   8   8       44.86       54.91      5.49 o
   8   8   8       35.12       28.18      4.84 o
   9   8   8       20.30       16.48      5.05 o
  -9   9   8        0.06       -0.39      4.70 o
  -8   9   8        8.34       -0.02      3.43 o
  -7   9   8       42.01       43.91      6.13 o
  -6   9   8       91.58       97.40      5.25 o
  -5   9   8       11.55        5.31      3.00 o
  -4   9   8       43.14       33.59      3.21 o
  -3   9   8       92.74       88.54      3.83 o
  -2   9   8       18.58       12.74      3.50 o
  -1   9   8        2.81        1.68      2.02 o
   0   9   8        3.60        2.37      2.12 o
   1   9   8      133.26      134.14      3.97 o
   2   9   8        2.75        0.27      2.19 o
   3   9   8       80.40       72.13      3.34 o
   4   9   8        4.05       -1.68      2.21 o
   5   9   8      458.98      449.26     12.42 o
   6   9   8      104.62       96.71      7.64 o
   7   9   8       69.69       69.22      6.02 o
   8   9   8       15.07       13.41      5.03 o
   9   9   8       17.67       11.45      5.50 o
  -9  10   8       12.03       15.59      4.95 o
  -8  10   8       95.29      101.98      5.65 o
  -7  10   8       46.79       54.35      4.65 o
  -6  10   8       23.56       21.13      4.01 o
  -5  10   8       57.56       40.59      4.26 o
  -4  10   8       23.47       31.39      3.11 o
  -3  10   8       42.46       38.31      3.37 o
  -2  10   8      819.12      835.20     12.68 o
  -1  10   8      464.62      459.80      8.86 o
   0  10   8       37.37       34.52      2.93 o
   1  10   8       86.91      106.44      3.76 o
   2  10   8      749.91      741.88     11.54 o
   3  10   8      213.05      210.57      7.39 o
   4  10   8       18.45       13.68      2.96 o
   5  10   8        0.06        1.43      3.64 o
   6  10   8        0.42       -1.41      7.18 o
   7  10   8       40.01       29.24      5.32 o
   8  10   8       15.02       19.90      5.94 o
   9  10   8        0.19        0.98      5.27 o
  -9  11   8        5.97       12.24      5.02 o
  -8  11   8       12.73       17.01      4.27 o
  -7  11   8       17.45       20.74      3.98 o
  -6  11   8       32.69       28.92      4.35 o
  -5  11   8       16.63       16.81      4.27 o
  -4  11   8      311.32      281.87      7.69 o
  -3  11   8      461.80      419.12      9.10 o
  -2  11   8       31.38       33.82      3.66 o
  -1  11   8      349.90      312.69      6.38 o
   0  11   8      124.22      116.32      4.28 o
   1  11   8        0.49        4.01      2.47 o
   2  11   8      120.61      117.92      5.13 o
   3  11   8      260.85      271.00      7.32 o
   4  11   8      247.54      224.15      8.35 o
   5  11   8        7.45        8.38      4.12 o
   6  11   8        2.56        0.97      4.25 o
   7  11   8      162.31      148.25      8.40 o
   8  11   8        0.08       -0.21      4.53 o
   9  11   8       10.69       15.40      5.63 o
  -9  12   8        0.00       -1.38      5.07 o
  -8  12   8       24.81       22.62      4.46 o
  -7  12   8        2.87        1.77      3.89 o
  -6  12   8       20.10       13.59      4.01 o
  -5  12   8       91.04       81.85      5.61 o
  -4  12   8      152.70      144.85      9.74 o
  -3  12   8        2.49       -2.95      2.95 o
  -2  12   8       11.03        9.44      2.98 o
  -1  12   8      383.25      345.20      7.27 o
   0  12   8        0.04       -2.43      2.43 o
   1  12   8        7.91        2.71      2.92 o
   2  12   8       24.33       15.92      3.85 o
   3  12   8       86.95       94.38      5.05 o
   4  12   8       64.56       63.14      6.15 o
   5  12   8       33.04       39.29      5.35 o
   6  12   8       45.60       55.58      9.57 o
   7  12   8       10.95       15.17      7.43 o
   8  12   8       47.53       73.17      8.08 o
   9  12   8        0.53       -1.01      5.63 o
  -9  13   8        0.43        0.65      5.06 o
  -8  13   8        3.61        8.96      4.36 o
  -7  13   8        1.21        4.07      4.25 o
  -6  13   8        0.29       -1.87      4.01 o
  -5  13   8        1.80        3.90      4.08 o
  -4  13   8       68.66       62.26      5.55 o
  -3  13   8      108.93      119.13      5.66 o
  -2  13   8       11.89        5.94      3.74 o
  -1  13   8       64.61       63.88      4.34 o
   0  13   8      615.14      578.76      9.92 o
   1  13   8      147.40      159.63      5.78 o
   2  13   8     1175.91     1137.69     17.95 o
   3  13   8      240.95      245.65      7.52 o
   4  13   8        0.66        3.05      4.23 o
   5  13   8       24.85       34.10      5.41 o
   6  13   8       26.49       40.79      6.45 o
   7  13   8       11.30       12.08      5.49 o
   8  13   8       64.36       66.78      7.60 o
   9  13   8        9.62       17.03      6.33 o
  -8  14   8        3.98       -1.18      4.62 o
  -7  14   8        6.00        3.20      4.37 o
  -6  14   8       16.69       13.89      4.68 o
  -5  14   8        9.79        6.99      4.35 o
  -4  14   8      192.66      196.29      9.41 o
  -3  14   8        0.27       -3.03      3.45 o
  -2  14   8        5.77       10.40      3.66 o
  -1  14   8       96.80       94.61      5.98 o
   0  14   8        0.41        2.04      3.78 o
   1  14   8      117.62      136.87      5.68 o
   2  14   8        9.72        6.16      3.88 o
   3  14   8       61.48       62.87      4.81 o
   4  14   8       83.17       84.30      6.77 o
   5  14   8       58.84       50.46      6.19 o
   6  14   8       33.54       49.45      7.07 o
   7  14   8       22.03       20.60      6.10 o
   8  14   8       24.84       24.48      6.33 o
  -8  15   8        4.75        4.03      4.86 o
  -7  15   8        0.14        1.01      4.70 o
  -6  15   8        0.51       -3.96      4.35 o
  -5  15   8       45.42       28.87      5.29 o
  -4  15   8        0.91        2.84      4.63 o
  -3  15   8       23.82       29.36      4.73 o
  -2  15   8       46.76       38.39      6.31 o
  -1  15   8      424.24      404.47     11.00 o
   0  15   8       67.24       62.14      5.59 o
   1  15   8       66.99       80.58      8.50 o
   2  15   8       10.13        8.57      3.97 o
   3  15   8        7.04        3.23      4.18 o
   4  15   8        1.15       -6.34      6.74 o
   5  15   8        4.06        4.20      6.80 o
   6  15   8        5.87        3.06      5.63 o
   7  15   8        4.13        4.62      5.98 o
   8  15   8        9.53       10.10      6.17 o
  -8  16   8       32.61       45.65      6.31 o
  -7  16   8        4.86        1.57      4.89 o
  -6  16   8        3.41        3.90      4.91 o
  -5  16   8        1.68        1.16      4.65 o
  -4  16   8      104.15      108.36      8.37 o
  -3  16   8        0.11       -0.73      4.10 o
  -2  16   8       43.34       35.13      5.45 o
  -1  16   8       51.96       59.78      6.19 o
   0  16   8       73.34       61.46      5.54 o
   1  16   8       35.01       35.88      5.40 o
   2  16   8       53.85       58.14      5.86 o
   3  16   8        5.72       10.45      4.17 o
   4  16   8        1.59        5.64      5.19 o
   5  16   8        0.61        3.76      5.78 o
   6  16   8        1.20       -4.75      5.44 o
   7  16   8       15.81       15.33      6.53 o
   8  16   8        7.64        6.30      6.27 o
  -7  17   8        0.03        1.11      5.35 o
  -6  17   8       10.20       20.48      5.74 o
  -5  17   8        6.75        8.06      5.41 o
  -4  17   8       34.61       53.60      7.48 o
  -3  17   8       29.28       21.83      6.53 o
  -2  17   8      101.22      126.12      7.86 o
  -1  17   8       85.47       71.24      6.60 o
   0  17   8       62.80       66.05      6.39 o
   1  17   8       24.13       18.65      5.39 o
   2  17   8        2.77        5.40      4.59 o
   3  17   8       14.00        6.76      6.58 o
   4  17   8        0.04        5.40      6.58 o
   5  17   8       36.63       40.05      7.60 o
   6  17   8       32.95       34.44      7.36 o
   7  17   8        0.35       -4.83      6.27 o
  -7  18   8       11.20       13.40      6.74 o
  -6  18   8        0.40       -5.69      5.69 o
  -5  18   8       25.61       27.97      6.88 o
  -4  18   8       76.08       88.53      8.52 o
  -3  18   8       18.80       15.02      6.68 o
  -2  18   8      170.49      191.12      8.98 o
  -1  18   8      108.55      113.10      7.67 o
   0  18   8       12.92       17.32      6.25 o
   1  18   8      119.14      113.43      7.39 o
   2  18   8       83.70       87.97      6.77 o
   3  18   8        7.37        7.80      7.01 o
   4  18   8       22.70       27.83      7.75 o
   5  18   8       47.31       59.30     10.37 o
   6  18   8        7.11       -7.09      7.09 o
   7  18   8        4.13       -0.68      8.39 o
  -7  19   8        0.32       -1.80      6.99 o
  -6  19   8        5.33       15.07      6.96 o
  -5  19   8        1.03       -6.50      6.50 o
  -4  19   8       41.10       38.58      7.72 o
  -3  19   8       27.36       29.58      7.49 o
  -2  19   8       68.77       77.15      7.31 o
  -1  19   8       94.02      116.75     13.49 o
   0  19   8        6.11       -0.13      5.94 o
   1  19   8       66.32       85.75     10.81 o
   2  19   8        4.59        7.63      5.33 o
   3  19   8       11.72       22.39      7.85 o
   4  19   8        4.08        5.13      7.67 o
   5  19   8        0.27       -3.98      7.59 o
   6  19   8       11.72        1.67      8.39 o
   7  19   8       10.64       11.80      9.86 o
  -6  20   8        9.31       18.24      7.47 o
  -5  20   8        3.13        5.58      7.03 o
  -4  20   8      120.91      119.20     10.05 o
  -3  20   8       59.77       62.77      8.59 o
  -2  20   8       11.63        5.35      5.93 o
  -1  20   8        9.38       23.31      7.11 o
   0  20   8        2.47        1.09      6.26 o
   1  20   8        1.49        7.58      7.13 o
   2  20   8       10.47       11.00      6.00 o
   3  20   8        1.96        1.98      8.08 o
   4  20   8       40.42       43.04     16.17 o
   5  20   8        7.37       14.95     11.45 o
   6  20   8        0.58       -6.69     12.77 o
  -6  21   8        0.47        4.32      7.93 o
  -5  21   8        3.99       -0.52      7.44 o
  -4  21   8        2.41        3.43      8.26 o
  -3  21   8        1.78        2.34      7.69 o
  -2  21   8        0.11        4.01      9.67 o
  -1  21   8        1.10        5.94      7.34 o
   0  21   8       20.07       32.00      8.03 o
   1  21   8       66.37       85.86      9.37 o
   2  21   8        7.37       25.48     11.85 o
   3  21   8        0.03       -7.54      7.54 o
   4  21   8        7.34        4.04      8.61 o
   5  21   8        3.99        4.15      8.94 o
  -5  22   8       32.13       30.30      9.17 o
  -4  22   8       15.03        7.76      8.40 o
  -3  22   8       10.09        4.26     11.22 o
  -2  22   8        0.02        6.59     10.87 o
  -1  22   8        2.93        5.30      7.74 o
   0  22   8        1.70       -5.82      6.72 o
   1  22   8        1.02       -2.40      7.29 o
   2  22   8       16.14       39.04     13.32 o
   3  22   8       37.34       32.27     13.53 o
   4  22   8        0.64       -2.24      8.70 o
   5  22   8        5.92       14.27     10.26 o
  -4  23   8        5.33        2.54     11.70 o
  -3  23   8        7.43       18.45     13.51 o
  -2  23   8        7.22        2.45     11.10 o
  -1  23   8       25.30       36.96      9.13 o
   0  23   8       63.69       71.10     10.01 o
   1  23   8        8.82       10.01      8.22 o
   2  23   8        8.09        1.42     12.33 o
   3  23   8        3.17       11.99     12.33 o
   4  23   8        0.54       -1.28     15.86 o
  -3  24   8        5.03       25.37     12.78 o
  -2  24   8        2.50        5.03     15.42 o
  -1  24   8        7.08       11.37     10.74 o
   0  24   8        1.47      -10.93     10.93 o
   1  24   8       23.86       49.91     14.34 o
   2  24   8       23.08       41.40     13.96 o
   3  24   8        1.82        7.68     14.16 o
  -2  25   8       20.23       20.46     12.95 o
  -1  25   8        0.66       -7.96     16.20 o
   0  25   8        0.33       21.41      9.34 o
   1  25   8        8.56        6.35     13.85 o
   2  25   8        0.02       29.42     14.98 o
  -9   0   9       24.62       20.26      7.05 o
  -7   0   9        0.03        1.76      7.05 o
  -5   0   9       90.57       92.65     13.21 o
  -3   0   9      821.70      810.58     24.13 o
  -1   0   9     1389.41     1392.63     54.17 o
   1   0   9      113.30      115.40      6.85 o
   3   0   9       26.47       22.66      4.23 o
   5   0   9       28.86       23.78      7.05 o
   7   0   9       83.42       73.11      8.81 o
   9   0   9       11.03       22.90      7.93 o
 -10   1   9        0.35        5.29      6.17 o
  -9   1   9        6.43       11.45      7.93 o
  -8   1   9        4.17        0.00      4.36 o
  -7   1   9       84.68      105.12      6.78 o
  -6   1   9        6.59        8.54      3.43 o
  -5   1   9      152.77      152.45      6.16 o
  -4   1   9        5.95        1.66      2.16 o
  -3   1   9       47.93       50.05      3.15 o
  -2   1   9        0.05        1.00      2.13 o
  -1   1   9      132.50      170.63     10.54 o
   0   1   9     2340.02     2189.85     30.41 o
   1   1   9      671.65      704.07     12.45 o
   2   1   9      298.22      260.57      5.96 o
   3   1   9        0.01        0.38      2.54 o
   4   1   9        0.09       -1.74      2.02 o
   5   1   9     1211.95     1226.01     31.45 o
   6   1   9      105.69       93.65     13.65 o
   7   1   9       50.08       61.27      7.49 o
   8   1   9       23.03       21.71      4.98 o
   9   1   9       13.01       22.84      5.27 o
  10   1   9        3.43       10.46      4.87 o
 -10   2   9        0.11       -1.76      7.05 o
  -9   2   9        0.17        0.70      4.64 o
  -8   2   9       34.56       36.55      8.81 o
  -7   2   9       13.35       13.28      3.82 o
  -6   2   9        6.57       10.35      3.13 o
  -5   2   9       49.99       55.14      4.25 o
  -4   2   9      720.56      762.11     12.02 o
  -3   2   9      188.24      235.93      5.81 o
  -2   2   9      134.30      106.10      3.07 o
  -1   2   9      667.97      748.88     11.56 o
   0   2   9       89.99       75.08      3.34 o
   1   2   9      229.84      217.39      5.45 o
   2   2   9      504.35      511.81      8.26 o
   3   2   9      224.78      227.84      6.48 o
   4   2   9      159.29      177.55      6.50 o
   5   2   9      385.67      410.57     13.68 o
   6   2   9       30.48       32.67      5.21 o
   7   2   9      200.27      197.82     18.94 o
   8   2   9        4.77        2.98      4.01 o
   9   2   9        1.19        2.52      4.23 o
  10   2   9        2.49        0.88      4.23 o
 -10   3   9        1.88       -5.29      6.17 o
  -9   3   9        1.61       -4.84     10.13 o
  -8   3   9        0.09        0.60      3.58 o
  -7   3   9       37.20       31.27      4.52 o
  -6   3   9       34.01       33.18      3.80 o
  -5   3   9     1294.68     1381.27     25.73 o
  -4   3   9      404.91      386.35      7.18 o
  -3   3   9      750.98      784.87     11.82 o
  -2   3   9      203.24      205.66      4.64 o
  -1   3   9       29.44       21.50      2.01 o
   0   3   9      109.69      127.81      6.76 o
   1   3   9      218.84      235.95      5.64 o
   2   3   9      169.53      155.02      4.35 o
   3   3   9      104.39       99.83      3.92 o
   4   3   9        0.29       -1.40      1.98 o
   5   3   9      536.90      571.58     12.41 o
   6   3   9      303.12      310.82     13.21 o
   7   3   9        1.19        2.10      4.01 o
   8   3   9        9.10       10.45      4.64 o
   9   3   9       23.14       17.46     11.01 o
  10   3   9        3.02        3.65      4.23 o
 -10   4   9        0.02       -5.29      7.05 o
  -9   4   9       22.36       19.10      5.89 o
  -8   4   9        0.09       -1.55      3.82 o
  -7   4   9       50.39       66.85      4.04 o
  -6   4   9       20.67       31.89      3.35 o
  -5   4   9       12.19        8.35      2.66 o
  -4   4   9      173.23      194.85      4.47 o
  -3   4   9      206.88      227.54      4.74 o
  -2   4   9       16.80       15.89      1.96 o
  -1   4   9      129.66      119.06      3.87 o
   0   4   9      305.57      285.32      6.28 o
   1   4   9      858.17      758.42     11.02 o
   2   4   9       43.16       41.67      2.67 o
   3   4   9        3.92        7.92      2.47 o
   4   4   9      186.46      202.13      5.04 o
   5   4   9        9.34        5.16      2.70 o
   6   4   9        5.66        3.52      3.74 o
   7   4   9       25.62       30.27      9.25 o
   8   4   9       45.56       51.01      5.89 o
   9   4   9        0.07        5.29      4.64 o
  10   4   9        5.27        5.81      7.93 o
 -10   5   9        1.62        0.88     11.01 o
  -9   5   9        9.66       14.33      5.89 o
  -8   5   9        0.07       -3.05      3.05 o
  -7   5   9        0.74       -2.65      3.31 o
  -6   5   9      181.56      199.14      7.23 o
  -5   5   9      370.01      367.72      9.13 o
  -4   5   9      129.05      147.31      5.08 o
  -3   5   9      338.10      321.62      6.53 o
  -2   5   9      329.62      318.72      5.70 o
  -1   5   9        2.01        2.33      1.97 o
   0   5   9       58.08       50.24      2.99 o
   1   5   9      293.51      296.30      8.54 o
   2   5   9      159.45      175.78      4.80 o
   3   5   9        0.12        0.60      2.02 o
   4   5   9        0.03       -1.87      2.05 o
   5   5   9      474.81      435.40      9.43 o
   6   5   9       18.69       18.43      8.50 o
   7   5   9       10.27       12.81      4.01 o
   8   5   9       64.60       89.20     13.21 o
   9   5   9        7.56        4.66      4.23 o
  10   5   9        0.18        0.35      4.40 o
 -10   6   9        0.49        8.05      6.34 o
  -9   6   9        0.76       -5.05      5.05 o
  -8   6   9        6.35       11.09      3.75 o
  -7   6   9       59.39       56.82      4.76 o
  -6   6   9        1.61        0.64      2.70 o
  -5   6   9      215.13      204.92      6.45 o
  -4   6   9       21.87       27.11      3.00 o
  -3   6   9        7.58        7.24      2.18 o
  -2   6   9       64.24       60.78      2.76 o
  -1   6   9       93.51      102.55      3.48 o
   0   6   9      891.47      896.56     12.83 o
   1   6   9      781.76      732.66     11.86 o
   2   6   9       48.39       63.39      2.78 o
   3   6   9        2.19        2.43      1.96 o
   4   6   9      385.71      385.95      7.55 o
   5   6   9      115.79      103.04      4.76 o
   6   6   9       37.73       43.84      4.20 o
   7   6   9       60.27       49.82      5.24 o
   8   6   9       10.41       12.00      4.87 o
   9   6   9       12.01        9.85      4.87 o
  10   6   9        0.39       11.51      4.87 o
 -10   7   9        2.44        2.31      5.15 o
  -9   7   9       18.37       17.34      4.61 o
  -8   7   9        2.04       -3.04      3.04 o
  -7   7   9       21.65       30.94      4.47 o
  -6   7   9       15.07       10.42      3.70 o
  -5   7   9      124.48      132.07      5.47 o
  -4   7   9       42.85       47.74      3.48 o
  -3   7   9       96.11       97.74      3.57 o
  -2   7   9       14.99        5.42      1.98 o
  -1   7   9      155.93      174.32      4.63 o
   0   7   9      635.59      631.24     10.07 o
   1   7   9      187.54      231.41      5.01 o
   2   7   9        0.12        0.46      1.91 o
   3   7   9      221.32      208.48      5.38 o
   4   7   9      213.39      216.42      5.53 o
   5   7   9       16.50       10.59      2.92 o
   6   7   9        3.32       -0.34      3.39 o
   7   7   9       47.25       55.57     13.93 o
   8   7   9       10.67       13.98      4.87 o
   9   7   9        0.31        6.69     10.57 o
  -9   8   9        0.08        5.62      4.24 o
  -8   8   9        0.67        1.47      3.49 o
  -7   8   9       50.08       49.16      4.92 o
  -6   8   9        4.33        3.99      3.64 o
  -5   8   9        4.48        5.99      3.15 o
  -4   8   9       92.66       98.17      4.38 o
  -3   8   9       32.12       27.59      2.65 o
  -2   8   9      547.13      507.01      8.89 o
  -1   8   9      971.01      933.75     12.72 o
   0   8   9      157.95      142.24      4.59 o
   1   8   9      832.39      832.91     10.89 o
   2   8   9        1.89       -0.68      2.18 o
   3   8   9       24.28       24.04      2.82 o
   4   8   9      389.23      381.61      7.43 o
   5   8   9       84.45      103.94      7.76 o
   6   8   9        2.52        1.54      3.88 o
   7   8   9      100.48       89.27      6.80 o
   8   8   9        0.00       -3.79      3.79 o
   9   8   9        8.51       14.00      5.50 o
  -9   9   9       41.36       52.98     10.30 o
  -8   9   9       30.68       26.10      4.24 o
  -7   9   9        3.44       -2.57      3.57 o
  -6   9   9       83.02       85.80      9.54 o
  -5   9   9       22.89       22.76      4.42 o
  -4   9   9      200.72      186.19      6.57 o
  -3   9   9        3.36       -2.38      2.38 o
  -2   9   9      567.15      544.47     10.85 o
  -1   9   9       99.44       87.61      3.53 o
   0   9   9      561.45      542.46      9.17 o
   1   9   9        9.50        8.84      2.44 o
   2   9   9      670.75      684.71     11.02 o
   3   9   9      203.68      197.61      5.54 o
   4   9   9        1.45        1.88      2.64 o
   5   9   9      173.54      145.19      6.86 o
   6   9   9       19.49       12.33      4.51 o
   7   9   9       13.96       11.81      4.48 o
   8   9   9        1.49       -3.90      5.52 o
   9   9   9        0.08       -1.97      5.27 o
  -9  10   9       15.70       19.72      5.28 o
  -8  10   9        1.69        7.22      4.60 o
  -7  10   9        3.94       -1.72      3.66 o
  -6  10   9       27.71       26.76      4.26 o
  -5  10   9       16.50       12.39      4.59 o
  -4  10   9       32.29       39.91      3.93 o
  -3  10   9      403.14      412.71     10.90 o
  -2  10   9       55.41       54.09      4.16 o
  -1  10   9      448.96      476.26      8.51 o
   0  10   9      884.20      862.81     12.37 o
   1  10   9      132.08      127.15      4.18 o
   2  10   9      182.93      178.04      7.88 o
   3  10   9        2.28        2.69      2.94 o
   4  10   9        3.76        6.74      3.89 o
   5  10   9        1.74        4.77      3.93 o
   6  10   9       11.89       -0.71      4.03 o
   7  10   9       35.25       38.67      6.02 o
   8  10   9        1.77        1.12      4.53 o
   9  10   9        2.17        2.20      5.73 o
  -9  11   9        3.01       -1.29      5.07 o
  -8  11   9       28.45       30.80      4.75 o
  -7  11   9        1.69        3.48      3.98 o
  -6  11   9       54.16       50.09      5.01 o
  -5  11   9       12.15       15.22      4.91 o
  -4  11   9       18.96       18.17      5.52 o
  -3  11   9       26.48       28.01      3.77 o
  -2  11   9       47.19       49.56      4.82 o
  -1  11   9      144.34      168.00      5.27 o
   0  11   9       38.54       41.03      3.38 o
   1  11   9        7.06        0.25      2.73 o
   2  11   9       13.44       12.15      3.45 o
   3  11   9        4.13        3.44      3.27 o
   4  11   9      131.77      129.21      6.98 o
   5  11   9      581.27      601.58     17.15 o
   6  11   9       53.68       42.84      6.98 o
   7  11   9        4.82        5.84      5.27 o
   8  11   9        0.45        3.78      5.32 o
   9  11   9       32.86       42.63      6.87 o
  -9  12   9        3.34       11.99      5.30 o
  -8  12   9       55.26       65.74      5.93 o
  -7  12   9        0.67        0.41      4.14 o
  -6  12   9       58.31       64.48      5.88 o
  -5  12   9        7.77       -3.98      3.98 o
  -4  12   9        0.04        3.00      4.05 o
  -3  12   9       50.73       37.43      4.17 o
  -2  12   9       17.41       18.09      3.76 o
  -1  12   9      425.85      427.69     10.40 o
   0  12   9      233.99      243.76      6.22 o
   1  12   9      891.53      906.96     14.15 o
   2  12   9      373.82      369.09      9.72 o
   3  12   9        2.19        0.69      3.16 o
   4  12   9       79.92       84.95      8.01 o
   5  12   9       15.85       15.18      4.82 o
   6  12   9        0.04       -4.30      4.30 o
   7  12   9        7.82        5.60      5.17 o
   8  12   9        4.42       10.55      5.28 o
   9  12   9       22.55       28.11      8.32 o
  -9  13   9        0.08      -12.33     14.09 o
  -8  13   9        2.45        6.37      4.52 o
  -7  13   9       38.50       47.36      5.54 o
  -6  13   9        3.10        3.20      4.38 o
  -5  13   9       25.25       20.75      4.71 o
  -4  13   9       31.13       40.98      5.20 o
  -3  13   9      198.80      217.74      7.29 o
  -2  13   9        0.06       -2.93      3.38 o
  -1  13   9       30.25       20.71      3.69 o
   0  13   9       19.47       18.19      4.12 o
   1  13   9      954.63      951.48     14.92 o
   2  13   9      130.26      132.50      6.83 o
   3  13   9      154.82      142.49      6.11 o
   4  13   9        7.35        3.85      4.70 o
   5  13   9      289.28      285.77     16.93 o
   6  13   9        4.94        1.59      4.89 o
   7  13   9       68.29       61.60      7.42 o
   8  13   9       13.32       31.74      6.76 o
  -8  14   9       36.02       41.82      6.04 o
  -7  14   9        0.27        5.62      4.68 o
  -6  14   9        5.07        3.75      4.68 o
  -5  14   9        4.71        3.09      4.70 o
  -4  14   9      102.07      104.88      6.56 o
  -3  14   9       81.89       79.18      5.48 o
  -2  14   9       26.67       27.34      4.19 o
  -1  14   9        1.87       -4.07      4.07 o
   0  14   9       18.70       22.84      4.48 o
   1  14   9      744.92      787.97     14.51 o
   2  14   9      149.05      139.56      6.30 o
   3  14   9       20.78       18.41      4.27 o
   4  14   9        2.93       12.74      4.82 o
   5  14   9        0.65       -6.78      6.78 o
   6  14   9       49.44       46.15      7.16 o
   7  14   9       37.29       39.13      7.07 o
   8  14   9        0.15       -0.83      5.84 o
  -8  15   9       35.09       41.09      5.87 o
  -7  15   9        1.13        3.11      4.86 o
  -6  15   9        0.08        5.35      4.75 o
  -5  15   9        0.82       -0.04      4.97 o
  -4  15   9       49.36       58.34      6.12 o
  -3  15   9        5.73        7.34      4.66 o
  -2  15   9      107.53       96.41      6.77 o
  -1  15   9      262.39      248.88      9.09 o
   0  15   9       38.03       46.00      5.05 o
   1  15   9       10.29       11.71      4.71 o
   2  15   9       11.26       15.20      4.44 o
   3  15   9       33.21       35.75      4.74 o
   4  15   9        6.17        3.31      5.15 o
   5  15   9      178.91      207.86     11.11 o
   6  15   9        1.02        1.62      6.40 o
   7  15   9        6.28       10.68      6.33 o
   8  15   9        3.57       10.02      8.59 o
  -8  16   9       17.18       13.57      5.71 o
  -7  16   9        0.02       -2.99      4.99 o
  -6  16   9        1.21        3.84      5.15 o
  -5  16   9        0.24        1.79      4.95 o
  -4  16   9        1.23        2.44      5.27 o
  -3  16   9        3.90        3.99      7.11 o
  -2  16   9       71.96       78.00      6.38 o
  -1  16   9        0.04       -4.94      4.94 o
   0  16   9        0.17       -4.19      4.19 o
   1  16   9       26.52       32.63      7.67 o
   2  16   9       13.66       12.45      4.77 o
   3  16   9       16.64        8.27      6.60 o
   4  16   9        3.59        0.46      5.30 o
   5  16   9       31.88       27.64      6.97 o
   6  16   9       40.34       55.40      8.01 o
   7  16   9        1.22        1.38      6.14 o
  -7  17   9        4.27       -5.76      5.76 o
  -6  17   9        0.13       -3.33      5.58 o
  -5  17   9       16.40       14.28      6.81 o
  -4  17   9        0.44        1.48      5.85 o
  -3  17   9        8.82        9.21      6.30 o
  -2  17   9        3.88        3.11      4.93 o
  -1  17   9        0.40       -0.01      5.01 o
   0  17   9        8.44       11.86      5.81 o
   1  17   9       14.16       17.41      5.43 o
   2  17   9       14.18       18.82      5.09 o
   3  17   9       23.88       25.79      7.36 o
   4  17   9        1.59        2.47      6.27 o
   5  17   9        0.28        4.99     10.13 o
   6  17   9        2.50       -4.76      6.17 o
   7  17   9        0.15        8.97      6.77 o
  -7  18   9       12.76        4.32      6.99 o
  -6  18   9        8.82        6.87      6.95 o
  -5  18   9        7.29       14.97      6.92 o
  -4  18   9       30.45       28.47      7.20 o
  -3  18   9        0.84       -3.53      6.44 o
  -2  18   9      108.13      107.77      7.90 o
  -1  18   9       86.77       81.55      8.21 o
   0  18   9       30.74       27.69      7.10 o
   1  18   9       58.11       59.18      9.88 o
   2  18   9        7.45        3.80      5.00 o
   3  18   9        0.54        9.32      7.05 o
   4  18   9       13.57        3.56      7.55 o
   5  18   9        0.72       -5.22      7.47 o
   6  18   9        0.01       10.26      8.49 o
   7  18   9        0.48       -3.81      7.95 o
  -6  19   9        5.20       -0.10     11.44 o
  -5  19   9        7.39        6.16      6.74 o
  -4  19   9        0.20       10.98      7.20 o
  -3  19   9        5.44        4.37      7.02 o
  -2  19   9       15.69        7.78      5.90 o
  -1  19   9       52.62       61.25      8.06 o
   0  19   9        3.98       10.33      6.53 o
   1  19   9       10.34        7.21      7.12 o
   2  19   9        0.08       -3.47      5.28 o
   3  19   9       16.47       10.94      7.93 o
   4  19   9       19.09       17.15     10.28 o
   5  19   9        0.23       -7.47      7.47 o
   6  19   9        4.09       -0.80      8.49 o
  -6  20   9        6.89       12.81      7.68 o
  -5  20   9       15.62        9.78      7.53 o
  -4  20   9       15.12       28.44      8.25 o
  -3  20   9        7.03       -1.75      7.67 o
  -2  20   9        3.69       13.45      9.57 o
  -1  20   9        7.91        9.69      7.16 o
   0  20   9        0.49       -4.90      6.59 o
   1  20   9        3.09        6.53      6.76 o
   2  20   9       12.12        8.79      9.31 o
   3  20   9        0.03       -2.72      8.37 o
   4  20   9       26.09       40.82      9.28 o
   5  20   9        0.68       -6.52      8.79 o
   6  20   9        1.54       -1.17      8.67 o
  -5  21   9        9.34       15.13      8.73 o
  -4  21   9        1.39        5.50      7.98 o
  -3  21   9       41.34       40.44     11.18 o
  -2  21   9        9.63       -4.37      9.18 o
  -1  21   9        0.80       -6.01      7.76 o
   0  21   9        9.63        5.70      8.14 o
   1  21   9       60.65       79.33      9.18 o
   2  21   9        4.68       -5.87     11.01 o
   3  21   9        0.03       -6.91     15.86 o
   4  21   9        9.31        3.89     14.20 o
   5  21   9       42.06       60.94     12.68 o
  -5  22   9        1.93        2.73      8.70 o
  -4  22   9        1.51        7.27     11.52 o
  -3  22   9        0.02       -8.50     13.77 o
  -2  22   9        3.51        2.68     10.75 o
  -1  22   9        3.12       -6.83      6.83 o
   0  22   9       21.94       20.22      8.44 o
   1  22   9       11.94       10.53      7.74 o
   2  22   9        5.06        4.87     12.04 o
   3  22   9       13.38       -4.73     11.64 o
   4  22   9        2.67       12.73     13.53 o
   5  22   9        1.67       22.02     21.14 o
  -4  23   9        0.60       -4.78     12.37 o
  -3  23   9        3.75        2.20     11.91 o
  -2  23   9        0.04        3.32     11.11 o
  -1  23   9        0.00       11.49     11.40 o
   0  23   9        0.09       -7.34      8.25 o
   1  23   9       17.58       39.18     11.50 o
   2  23   9        9.19        9.93     13.32 o
   3  23   9        1.17      -14.97     14.97 o
   4  23   9        0.01       43.16     20.26 o
  -3  24   9        1.54        8.88     13.06 o
  -2  24   9        0.97       -9.74     12.15 o
  -1  24   9       19.17       13.91     11.92 o
   0  24   9        8.26        6.17      8.71 o
   1  24   9        0.04      -11.53     14.09 o
   2  24   9       30.06       43.04     14.80 o
   3  24   9        2.18       -4.07     14.16 o
  -1  25   9        0.84       -9.17     11.97 o
   0  25   9        3.77       -4.57     10.60 o
   1  25   9        4.75      -12.71     13.34 o
 -10   0  10        2.12       -6.17      6.17 o
  -8   0  10        5.58        1.76      7.05 o
  -6   0  10       47.53       25.54      8.81 o
  -4   0  10      426.99      415.37     27.29 o
  -2   0  10      872.68      897.19     19.61 o
   0   0  10     1810.83     1833.37     41.96 o
   2   0  10      547.46      580.39     14.06 o
   4   0  10     1362.39     1310.98     31.60 o
   6   0  10       75.02       61.66      8.81 o
   8   0  10       37.34       28.19      7.93 o
  10   0  10       82.17       70.47     10.57 o
 -10   1  10        0.01        4.40      7.05 o
  -9   1  10        0.06        2.37      5.73 o
  -8   1  10        0.29       12.33      5.61 o
  -7   1  10       14.74       24.38      6.61 o
  -6   1  10       10.04       29.94      4.67 o
  -5   1  10      165.52      190.22      7.25 o
  -4   1  10        0.40       -1.39      2.82 o
  -3   1  10        4.33        1.54      2.36 o
  -2   1  10      330.09      355.47      7.49 o
  -1   1  10       10.91        3.06      2.36 o
   0   1  10      749.16      872.51     14.56 o
   1   1  10       80.27       74.25      3.87 o
   2   1  10      384.64      417.12      8.14 o
   3   1  10       32.82       30.78      3.50 o
   4   1  10        1.01       -2.92      2.92 o
   5   1  10      519.27      492.30     16.50 o
   6   1  10       13.07       16.62      4.64 o
   7   1  10       15.69       13.68      6.17 o
   8   1  10        2.88       -0.41      5.29 o
   9   1  10       81.23       67.92     11.45 o
  10   1  10        0.46        0.00      4.98 o
 -10   2  10        0.43       -3.52      6.17 o
  -9   2  10       10.21       17.10      4.52 o
  -8   2  10        0.07       -5.27      5.27 o
  -7   2  10        4.58       -0.44      4.98 o
  -6   2  10        4.25       17.09      4.26 o
  -5   2  10       75.06       76.24      5.05 o
  -4   2  10      475.23      484.55      9.22 o
  -3   2  10       76.63       75.32      3.77 o
  -2   2  10       90.10      109.46      3.82 o
  -1   2  10      689.04      612.25     11.42 o
   0   2  10      118.30       97.19      5.49 o
   1   2  10       77.02       89.24      3.90 o
   2   2  10        6.01       11.86      2.43 o
   3   2  10       42.53       40.88      3.32 o
   4   2  10       96.64       97.90      5.12 o
   5   2  10     1288.28     1277.17     27.12 o
   6   2  10      130.26      160.85     20.26 o
   7   2  10       10.15       10.13      4.36 o
   8   2  10        7.30        4.82      7.05 o
   9   2  10       36.11       42.70      8.37 o
  10   2  10        4.56        7.49      4.98 o
 -10   3  10        1.20        3.52      7.93 o
  -9   3  10        0.09       -5.05      5.05 o
  -8   3  10        5.26        8.94      4.22 o
  -7   3  10        2.86       -0.77      6.17 o
  -6   3  10       16.83       18.48     10.57 o
  -5   3  10      921.65      954.62     48.32 o
  -4   3  10        4.40       -1.62      2.29 o
  -3   3  10      148.31      142.68      4.45 o
  -2   3  10        2.31       -1.24      2.20 o
  -1   3  10     1843.77     1948.71     36.24 o
   0   3  10     1139.63     1281.12     18.14 o
   1   3  10      327.38      343.64      8.26 o
   2   3  10       96.05      108.23      3.97 o
   3   3  10      687.54      694.12     11.55 o
   4   3  10        0.22       -1.83      2.37 o
   5   3  10       13.12        4.34      4.01 o
   6   3  10       62.94       56.85      5.89 o
   7   3  10        0.93       -1.76      3.74 o
   8   3  10        1.40        2.64      6.17 o
   9   3  10        0.21        2.41      4.64 o
  10   3  10        2.58       -3.29      4.64 o
 -10   4  10       19.66       22.90      9.69 o
  -9   4  10        0.74       -2.15      5.50 o
  -8   4  10        3.97        3.05      4.89 o
  -7   4  10        2.38        6.58      4.43 o
  -6   4  10      193.50      203.84      7.70 o
  -5   4  10        1.94        3.21      2.95 o
  -4   4  10        0.64        0.05      1.93 o
  -3   4  10        0.90        0.17      1.91 o
  -2   4  10      701.32      631.70     11.11 o
  -1   4  10      164.23      132.15      4.57 o
   0   4  10      208.28      193.95      5.60 o
   1   4  10      303.08      345.57      7.60 o
   2   4  10      660.33      667.32     10.44 o
   3   4  10      293.93      320.93      7.37 o
   4   4  10      187.72      171.31      5.47 o
   5   4  10        5.07        2.08      3.71 o
   6   4  10        0.97        2.37      4.01 o
   7   4  10       57.16       58.19      6.23 o
   8   4  10       51.65       41.77      9.69 o
   9   4  10       18.72       11.81      6.17 o
 -10   5  10        4.32        3.52      7.93 o
  -9   5  10        6.75        8.15      6.14 o
  -8   5  10        4.87        5.02      4.92 o
  -7   5  10       99.43      102.82      5.88 o
  -6   5  10        1.44        5.09      3.55 o
  -5   5  10      306.20      298.81     12.79 o
  -4   5  10      119.25      123.06      4.54 o
  -3   5  10       38.71       48.15      3.46 o
  -2   5  10      187.15      188.76      4.66 o
  -1   5  10      323.26      376.49      7.32 o
   0   5  10      320.57      312.65      7.09 o
   1   5  10     1371.46     1339.28     18.97 o
   2   5  10     1017.35      944.25     13.38 o
   3   5  10      266.51      279.08      6.36 o
   4   5  10       46.62       44.42      3.35 o
   5   5  10       41.92       42.82      4.96 o
   6   5  10        0.02        0.65      3.22 o
   7   5  10       31.97       30.43      5.50 o
   8   5  10       10.00        6.61      9.25 o
   9   5  10        0.44        3.64      4.64 o
 -10   6  10        9.25       12.44      7.62 o
  -9   6  10        1.52       -4.82      8.81 o
  -8   6  10       26.00       19.91      4.32 o
  -7   6  10       25.39       17.04      4.05 o
  -6   6  10       28.69       25.60      4.32 o
  -5   6  10        3.20       -0.43      3.36 o
  -4   6  10      179.56      180.43      5.68 o
  -3   6  10       80.16       84.11      3.57 o
  -2   6  10      405.44      428.78      7.13 o
  -1   6  10      201.92      198.04      5.04 o
   0   6  10       24.32       30.74      2.86 o
   1   6  10       43.80       45.95      3.55 o
   2   6  10       14.03       15.66      2.55 o
   3   6  10        0.76       -0.51      2.17 o
   4   6  10      125.45      133.21      4.77 o
   5   6  10      186.29      173.16      7.13 o
   6   6  10      133.92      141.58      7.49 o
   7   6  10       71.55       60.26      6.77 o
   8   6  10        1.66        7.05      7.05 o
   9   6  10       10.22       10.80     11.45 o
  -9   7  10        2.04        4.94      5.64 o
  -8   7  10       14.19       17.37      4.20 o
  -7   7  10       26.52       21.45      4.44 o
  -6   7  10       10.26        8.92      3.92 o
  -5   7  10       12.02       10.27      3.92 o
  -4   7  10       13.37       16.83      3.08 o
  -3   7  10       31.62       38.11      3.21 o
  -2   7  10      244.39      236.84      5.64 o
  -1   7  10        1.19        1.48      2.17 o
   0   7  10        0.66       -2.26      2.26 o
   1   7  10      287.37      305.95      7.59 o
   2   7  10       80.93       78.87      5.94 o
   3   7  10      326.00      298.70      7.81 o
   4   7  10        5.07        2.33      2.55 o
   5   7  10       75.17       81.54      5.37 o
   6   7  10        0.01       -1.41      3.52 o
   7   7  10        1.60        4.26      4.30 o
   8   7  10       14.53       13.01      5.27 o
   9   7  10       28.04       19.57     12.77 o
  -9   8  10        0.63       -3.44      4.64 o
  -8   8  10       30.95       36.85      5.06 o
  -7   8  10        7.52        5.59      3.90 o
  -6   8  10       12.98        8.66      4.20 o
  -5   8  10       18.33       15.12      4.06 o
  -4   8  10      106.25      105.01      5.39 o
  -3   8  10        7.06        9.39      2.95 o
  -2   8  10      442.98      446.82      8.51 o
  -1   8  10       25.83       31.08      3.30 o
   0   8  10      128.54      129.33      4.67 o
   1   8  10      104.65       91.72      3.75 o
   2   8  10      233.67      241.37      6.30 o
   3   8  10       52.14       44.92      3.67 o
   4   8  10      450.92      445.08     10.09 o
   5   8  10      103.66       79.15      7.46 o
   6   8  10        2.35        6.36      4.25 o
   7   8  10        1.21        5.26      3.97 o
   8   8  10       12.07        4.62      5.29 o
   9   8  10       14.89       14.49      6.14 o
  -9   9  10       25.98       36.00      5.80 o
  -8   9  10        2.96       -0.72      3.77 o
  -7   9  10       25.99       21.70      4.66 o
  -6   9  10        2.19       -1.53      3.90 o
  -5   9  10       72.74       76.37      5.77 o
  -4   9  10       79.96       85.77      6.05 o
  -3   9  10      115.09      134.54      6.03 o
  -2   9  10       68.07       64.46      4.56 o
  -1   9  10       27.06       24.92      3.30 o
   0   9  10       17.86       14.88      2.86 o
   1   9  10      979.74     1015.19     13.96 o
   2   9  10        7.56        5.57      2.88 o
   3   9  10        0.02        2.63      2.83 o
   4   9  10       48.98       50.06      5.13 o
   5   9  10        0.12       -2.56      3.93 o
   6   9  10       10.27       12.42      4.53 o
   7   9  10        1.28        1.72      6.24 o
   8   9  10        1.74       -3.13      4.38 o
   9   9  10       19.13       25.08      6.52 o
  -9  10  10       20.07       24.04      5.74 o
  -8  10  10       16.52       15.04      4.31 o
  -7  10  10       32.86       31.85      4.69 o
  -6  10  10        1.27       -0.56      3.74 o
  -5  10  10       29.42       40.20      5.34 o
  -4  10  10      218.28      198.56      8.20 o
  -3  10  10        9.34        7.40      3.66 o
  -2  10  10      745.99      733.85     17.66 o
  -1  10  10      242.79      270.43      6.57 o
   0  10  10      270.20      269.83      7.37 o
   1  10  10      918.33      891.31     12.83 o
   2  10  10       19.69       15.21      3.10 o
   3  10  10      107.70       96.22      4.87 o
   4  10  10       43.87       29.94      4.82 o
   5  10  10        0.99        2.80      6.19 o
   6  10  10        5.27       12.81      4.84 o
   7  10  10       24.27       25.32      5.70 o
   8  10  10        6.10        9.19      5.08 o
   9  10  10        3.76        6.91      6.14 o
  -9  11  10        0.21       -3.01      5.03 o
  -8  11  10        0.81       -4.04      4.04 o
  -7  11  10        7.39        6.04      4.16 o
  -6  11  10        6.70        7.72      4.15 o
  -5  11  10        0.11       -1.33      3.94 o
  -4  11  10        8.36       12.82      4.39 o
  -3  11  10       20.43       12.71      3.60 o
  -2  11  10        0.01        0.35      3.27 o
  -1  11  10     1844.07     1815.37     23.89 o
   0  11  10       63.32       81.93      4.75 o
   1  11  10       16.09       12.02      3.43 o
   2  11  10       91.99       86.78      5.05 o
   3  11  10       15.79       11.36      3.94 o
   4  11  10       20.85       15.34      5.47 o
   5  11  10      178.75      166.20      9.49 o
   6  11  10       20.34       21.78      5.10 o
   7  11  10        0.63       -4.54      4.54 o
   8  11  10       10.64       13.67      5.84 o
   9  11  10        0.00        5.01      5.89 o
  -9  12  10        6.38        9.87      6.17 o
  -8  12  10        1.41        5.93      4.40 o
  -7  12  10        3.12       -0.83      4.17 o
  -6  12  10       42.55       26.75      4.79 o
  -5  12  10       38.32       34.75      4.99 o
  -4  12  10       18.58       17.49      4.79 o
  -3  12  10       91.59       78.22      5.09 o
  -2  12  10        1.94        0.09      3.52 o
  -1  12  10       31.63       28.50      5.00 o
   0  12  10      200.48      200.80      7.25 o
   1  12  10      153.27      157.12      6.59 o
   2  12  10      434.08      420.09      9.80 o
   3  12  10       86.59       81.77      5.10 o
   4  12  10       41.48       28.67      5.30 o
   5  12  10       28.29       35.83      6.28 o
   6  12  10        2.57        1.68      5.62 o
   7  12  10       45.93       50.68      7.16 o
   8  12  10       73.07       62.54      7.77 o
  -8  13  10        2.40        4.04      5.05 o
  -7  13  10        8.41       16.64      5.02 o
  -6  13  10       80.69       84.34      6.42 o
  -5  13  10       39.54       35.49      5.43 o
  -4  13  10      104.94       79.10      6.21 o
  -3  13  10        1.20        1.60      3.56 o
  -2  13  10       22.32       16.69      4.10 o
  -1  13  10       32.73       49.06      4.37 o
   0  13  10      105.32       91.43      5.49 o
   1  13  10       37.89       42.12      4.76 o
   2  13  10      140.15      125.92      6.04 o
   3  13  10       24.37       29.96      4.53 o
   4  13  10       39.83       43.05      5.97 o
   5  13  10        1.15        5.53      5.38 o
   6  13  10       26.08       20.89     10.23 o
   7  13  10        0.42        4.72      5.63 o
   8  13  10        5.43        9.16      6.17 o
  -8  14  10        0.72       -0.51      4.65 o
  -7  14  10        2.94        8.39      4.96 o
  -6  14  10        4.05       -1.64      4.50 o
  -5  14  10       17.91       21.00      5.18 o
  -4  14  10        0.20        1.48      6.81 o
  -3  14  10       19.27       17.27      4.29 o
  -2  14  10        4.83        2.59      3.96 o
  -1  14  10        8.57       10.97      4.85 o
   0  14  10      158.88      135.86      6.48 o
   1  14  10        2.74        4.16      4.38 o
   2  14  10      251.30      262.58      8.35 o
   3  14  10       36.10       28.61      4.66 o
   4  14  10        2.94        0.85      4.82 o
   5  14  10       11.93        8.00      5.85 o
   6  14  10        0.75        7.57      5.78 o
   7  14  10       10.53        1.44      6.30 o
   8  14  10        4.04        4.98      5.76 o
  -8  15  10        0.90       -5.20      5.20 o
  -7  15  10       19.84       24.24      5.84 o
  -6  15  10        2.56       -2.48      4.70 o
  -5  15  10        1.89        0.20      4.75 o
  -4  15  10       13.75       14.60      5.36 o
  -3  15  10        0.69       -2.83      3.90 o
  -2  15  10        2.64       -0.83      4.57 o
  -1  15  10      163.16      164.43      8.00 o
   0  15  10      110.31      116.37      6.44 o
   1  15  10       16.77       15.13      4.92 o
   2  15  10       68.38       66.89      6.07 o
   3  15  10      191.14      213.06     15.82 o
   4  15  10       15.63       24.42      5.81 o
   5  15  10       90.86       98.03      8.73 o
   6  15  10        3.98        4.11      7.82 o
   7  15  10        0.65       -5.63      6.52 o
   8  15  10       12.33       12.24      6.82 o
  -7  16  10       21.12       33.83      6.35 o
  -6  16  10        3.75       -1.44      5.06 o
  -5  16  10       88.70       89.45      7.36 o
  -4  16  10        3.09       -3.15      5.94 o
  -3  16  10       60.55       64.24      7.68 o
  -2  16  10      150.98      181.82     13.16 o
  -1  16  10       33.96       30.93      5.78 o
   0  16  10       26.85       28.34      6.42 o
   1  16  10       62.89       66.64      6.44 o
   2  16  10        3.79        2.34      4.64 o
   3  16  10       31.15       37.42      7.64 o
   4  16  10      119.94       99.26      9.69 o
   5  16  10       44.51       59.80      8.27 o
   6  16  10        3.68        8.73      6.70 o
   7  16  10       27.51       19.70      9.21 o
  -7  17  10        9.09        6.22      6.81 o
  -6  17  10        0.72        0.14      6.29 o
  -5  17  10        9.48        0.08      6.32 o
  -4  17  10       40.76       49.50      7.76 o
  -3  17  10        0.85        1.34      6.14 o
  -2  17  10       36.47       31.73      6.15 o
  -1  17  10        3.80       11.24      6.80 o
   0  17  10      159.18      170.86     11.07 o
   1  17  10       20.15       22.36      5.57 o
   2  17  10       19.12       21.35      5.69 o
   3  17  10        1.22        9.49      7.05 o
   4  17  10       13.38       23.47     10.45 o
   5  17  10        4.99       16.77      8.13 o
   6  17  10        1.36        0.78      7.59 o
   7  17  10        0.48       -3.76     12.33 o
  -7  18  10        0.03       -3.81      6.81 o
  -6  18  10       12.97       21.87     10.43 o
  -5  18  10       20.46       18.44      7.35 o
  -4  18  10        0.13        8.22      7.17 o
  -3  18  10       23.41       30.17      7.54 o
  -2  18  10      102.40      118.69      8.30 o
  -1  18  10       93.10      104.99      8.97 o
   0  18  10       52.46       61.59     13.08 o
   1  18  10      123.91      129.29      9.79 o
   2  18  10        0.23        1.66      5.12 o
   3  18  10       75.80       76.76     10.07 o
   4  18  10        1.17       -3.57      7.21 o
   5  18  10       11.72       17.09      8.79 o
   6  18  10       27.85       26.01     10.13 o
  -6  19  10        3.74        9.03      7.17 o
  -5  19  10        2.66       -5.80      6.94 o
  -4  19  10       13.60       14.26      7.21 o
  -3  19  10        8.72       11.10      7.72 o
  -2  19  10       68.89       71.23      8.79 o
  -1  19  10       37.77       52.89     13.10 o
   0  19  10        0.03       -3.99      6.44 o
   1  19  10        0.01        8.97      6.54 o
   2  19  10        0.51        9.03      8.97 o
   3  19  10       13.12        3.88      9.84 o
   4  19  10        0.00       -3.60      7.91 o
   5  19  10        0.41        9.03     16.74 o
   6  19  10        1.11        0.74      8.49 o
  -6  20  10       21.02       23.25      8.41 o
  -5  20  10        3.48       -7.34      7.34 o
  -4  20  10       16.43       24.84      8.33 o
  -3  20  10       15.97       12.30      7.83 o
  -2  20  10       21.12       18.16     10.09 o
  -1  20  10        2.36       -1.37      7.01 o
   0  20  10       17.58       20.39      7.48 o
   1  20  10       12.20        7.09      7.35 o
   2  20  10        7.24       19.77     12.27 o
   3  20  10       11.81       10.46      8.79 o
   4  20  10        9.96       15.87     14.12 o
   5  20  10        7.22        9.95     10.10 o
  -5  21  10        0.96        2.05      8.47 o
  -4  21  10        6.62        5.38      8.08 o
  -3  21  10        0.34        2.05     14.60 o
  -2  21  10       12.90       14.91     14.10 o
  -1  21  10       12.89        9.29      7.68 o
   0  21  10        4.90        2.64      7.36 o
   1  21  10       74.60      109.81     10.26 o
   2  21  10       69.36       74.87     13.96 o
   3  21  10        7.22        7.62     12.04 o
   4  21  10        6.75       28.21      9.93 o
   5  21  10        2.66        5.46     10.26 o
  -4  22  10        1.07      -10.50     11.35 o
  -3  22  10        6.95        9.03     11.10 o
  -2  22  10        0.03        6.57     10.44 o
  -1  22  10        4.47        0.27      7.67 o
   0  22  10       20.19       21.56      8.29 o
   1  22  10        1.74       -4.42     10.80 o
   2  22  10       30.61       34.39     13.96 o
   3  22  10        3.40       15.90     13.12 o
   4  22  10        0.01       -5.29     17.62 o
  -3  23  10       32.51       46.69     12.83 o
  -2  23  10        1.06        2.80     10.75 o
  -1  23  10        2.60       -4.11     10.45 o
   0  23  10        6.78        9.91      8.55 o
   1  23  10       15.97       -2.38     12.53 o
   2  23  10       29.06       40.35     14.60 o
   3  23  10        2.89       12.44     17.62 o
  -2  24  10       48.13       56.54     13.85 o
  -1  24  10        2.22       -4.29     14.30 o
   0  24  10        7.99       12.22      9.66 o
   1  24  10        2.94       -6.22     12.80 o
   2  24  10        4.19       -8.04     13.69 o
  -9   0  11        0.33       17.62      7.93 o
  -7   0  11       70.89       90.73     12.33 o
  -5   0  11      656.11      645.66     27.31 o
  -3   0  11       62.14       78.66      9.82 o
  -1   0  11      217.95      194.19      9.97 o
   1   0  11      405.28      432.97     14.95 o
   3   0  11      346.51      331.68     13.08 o
   5   0  11      176.30      207.00     14.97 o
   7   0  11        6.39        7.05      6.17 o
   9   0  11        0.01        7.05      7.05 o
 -10   1  11        0.09       -6.17      6.17 o
  -9   1  11        1.52        5.38      5.50 o
  -8   1  11       22.31       17.57      6.52 o
  -7   1  11       17.56       12.33      7.93 o
  -6   1  11        0.24        3.06      6.52 o
  -5   1  11        0.07       -5.89      5.89 o
  -4   1  11       12.01       18.89      3.96 o
  -3   1  11      469.18      478.83     16.68 o
  -2   1  11      253.65      272.77      6.92 o
  -1   1  11     1821.85     1888.22     39.93 o
   0   1  11        2.41        2.75      3.16 o
   1   1  11       12.74        8.81      3.08 o
   2   1  11     1273.24     1282.89     18.31 o
   3   1  11      460.31      435.06     10.68 o
   4   1  11      235.97      264.21      8.25 o
   5   1  11      475.68      428.97     15.57 o
   6   1  11       54.42       49.72      6.23 o
   7   1  11       19.61       21.00      5.27 o
   8   1  11       16.37       15.54     11.89 o
   9   1  11        0.01        0.44      4.36 o
 -10   2  11        0.52       -6.17      6.17 o
  -9   2  11        0.11        3.33      4.94 o
  -8   2  11        0.25        4.91      5.89 o
  -7   2  11        6.36       -0.09      5.89 o
  -6   2  11       21.73       26.47      9.69 o
  -5   2  11      236.41      231.69     11.83 o
  -4   2  11     1034.69     1038.90     19.66 o
  -3   2  11       78.31       76.82      4.40 o
  -2   2  11        0.01        1.73      2.22 o
  -1   2  11        0.38        3.28      2.51 o
   0   2  11        7.99       14.09      2.70 o
   1   2  11      546.89      544.66     10.87 o
   2   2  11     1222.29     1173.49     16.58 o
   3   2  11       21.65       23.41      3.40 o
   4   2  11      587.81      609.96     12.96 o
   5   2  11        0.67       -2.71      4.01 o
   6   2  11       48.79       58.00      6.52 o
   7   2  11       61.62       60.94      9.25 o
   8   2  11       14.16       20.65      5.50 o
   9   2  11       28.21       27.28      5.89 o
 -10   3  11        1.56       -2.64      7.05 o
  -9   3  11        1.10        2.71      5.21 o
  -8   3  11       30.22       24.18      5.15 o
  -7   3  11        0.29        5.01      4.63 o
  -6   3  11       48.00       40.23      7.77 o
  -5   3  11      242.17      227.83     23.78 o
  -4   3  11      185.02      186.25     13.40 o
  -3   3  11      444.85      443.93     10.96 o
  -2   3  11        5.83       14.67      3.22 o
  -1   3  11       24.02       10.82      3.67 o
   0   3  11        6.96       17.63      2.80 o
   1   3  11      364.67      356.90      8.74 o
   2   3  11     1385.48     1399.90     18.57 o
   3   3  11      309.99      320.07      7.65 o
   4   3  11      150.91      148.54      5.11 o
   5   3  11        1.40       -3.38      3.38 o
   6   3  11        0.08        7.05      4.36 o
   7   3  11        2.38       -0.75      4.01 o
   8   3  11       81.93       87.58      8.03 o
   9   3  11        1.21       -0.06      4.64 o
  -9   4  11        0.12        1.46      6.51 o
  -8   4  11        6.25        1.57      7.43 o
  -7   4  11       41.16       26.29      5.55 o
  -6   4  11      281.49      255.45     10.33 o
  -5   4  11       64.00       59.95      6.34 o
  -4   4  11      559.04      580.64     12.17 o
  -3   4  11      234.45      220.37      9.07 o
  -2   4  11      252.85      260.33      5.82 o
  -1   4  11      381.29      355.14      8.50 o
   0   4  11       13.36       11.60      2.82 o
   1   4  11      105.87      106.58      6.57 o
   2   4  11        0.01       -1.31      2.50 o
   3   4  11      344.43      335.89      7.84 o
   4   4  11        4.90        5.08      2.76 o
   5   4  11       10.63        6.14      4.03 o
   6   4  11        8.41        2.39      7.93 o
   7   4  11        8.47        4.90      6.61 o
   8   4  11       40.73       47.06     14.97 o
   9   4  11       41.01       36.33      7.05 o
  -9   5  11        0.29        5.20      7.93 o
  -8   5  11       38.50       43.30      5.99 o
  -7   5  11        0.20        3.50      4.88 o
  -6   5  11        8.34        8.64      3.90 o
  -5   5  11       44.16       39.19      5.98 o
  -4   5  11      428.27      437.17      9.91 o
  -3   5  11       85.09       92.21      5.65 o
  -2   5  11       16.21        8.40      2.36 o
  -1   5  11       15.62        8.71      2.81 o
   0   5  11     1005.81     1039.55     15.93 o
   1   5  11      947.58      945.81     14.97 o
   2   5  11       64.78       58.24      3.53 o
   3   5  11        3.40       -0.56      2.49 o
   4   5  11       36.04       35.64      3.94 o
   5   5  11       39.34       37.58      5.10 o
   6   5  11       37.18       35.53      5.32 o
   7   5  11       17.87       23.09      5.61 o
   8   5  11        1.66       -1.64      4.64 o
   9   5  11        0.22       -2.47      4.64 o
  -9   6  11        4.15       -9.42     11.45 o
  -8   6  11        0.64        6.65      4.95 o
  -7   6  11       16.47       13.98      4.44 o
  -6   6  11       11.62       13.72      4.20 o
  -5   6  11      190.39      209.59      8.23 o
  -4   6  11       17.23        6.97      3.10 o
  -3   6  11      134.10      131.91      5.63 o
  -2   6  11       24.43       21.73      3.33 o
  -1   6  11        7.22        3.58      2.71 o
   0   6  11        0.42        1.68      2.76 o
   1   6  11     1410.14     1356.49     19.82 o
   2   6  11      142.36      131.47      5.18 o
   3   6  11      178.27      183.71      5.90 o
   4   6  11       39.84       34.50      3.94 o
   5   6  11      271.95      273.53     10.80 o
   6   6  11       90.75       77.37      6.55 o
   7   6  11      132.75      120.17      9.02 o
   8   6  11        4.17        2.86      4.87 o
   9   6  11        2.19       -0.11      4.87 o
  -9   7  11        2.46        3.12      6.77 o
  -8   7  11        0.37       -3.92      3.92 o
  -7   7  11        9.93       14.02      4.50 o
  -6   7  11       16.82       14.65      5.56 o
  -5   7  11       14.06       12.05      4.75 o
  -4   7  11       22.58       18.60      4.16 o
  -3   7  11     1051.09     1018.15     25.18 o
  -2   7  11        0.08       -0.34      2.77 o
  -1   7  11       52.77       59.01      3.87 o
   0   7  11      624.84      622.46     11.37 o
   1   7  11       66.15       60.91      4.50 o
   2   7  11       15.34       19.55      3.36 o
   3   7  11       53.99       57.04      5.52 o
   4   7  11        1.41       -2.23      3.03 o
   5   7  11       11.01       17.12      4.78 o
   6   7  11       60.37       53.38      6.28 o
   7   7  11        1.98        5.58      4.62 o
   8   7  11       13.06       21.01      6.14 o
   9   7  11        5.64        4.20     11.45 o
  -9   8  11       21.58       25.81      6.70 o
  -8   8  11        0.08       -1.97      4.10 o
  -7   8  11       14.97       11.38      5.21 o
  -6   8  11       69.20       58.59      5.72 o
  -5   8  11        1.21       -0.99      4.06 o
  -4   8  11       59.44       55.19      5.21 o
  -3   8  11      127.21      115.53      5.85 o
  -2   8  11       12.32       10.38      3.16 o
  -1   8  11      201.00      197.31      5.98 o
   0   8  11      284.65      289.31      9.58 o
   1   8  11        0.14       -2.74      2.74 o
   2   8  11      168.57      161.96      5.77 o
   3   8  11        5.22        5.04      2.93 o
   4   8  11       37.99       37.72      4.94 o
   5   8  11       72.64       56.15      6.28 o
   6   8  11       29.24       40.27      5.85 o
   7   8  11        9.95        8.40      4.89 o
   8   8  11        0.09        1.04      5.27 o
   9   8  11        0.43        8.37      5.73 o
  -9   9  11       11.05        7.97      5.45 o
  -8   9  11        5.86        8.34      6.83 o
  -7   9  11        3.55        3.73      4.24 o
  -6   9  11       10.54       -2.57      3.99 o
  -5   9  11        2.86        3.65      4.13 o
  -4   9  11        4.96       -0.79      4.10 o
  -3   9  11       18.79       14.22      3.85 o
  -2   9  11        4.28        3.40      2.95 o
  -1   9  11       20.24       10.58      3.18 o
   0   9  11       65.04       67.82      3.77 o
   1   9  11        5.78        4.51      2.79 o
   2   9  11      150.88      167.13      6.14 o
   3   9  11       36.36       34.31      3.79 o
   4   9  11      127.09      106.26      6.50 o
   5   9  11      269.09      249.03     11.48 o
   6   9  11      131.10      118.41      8.12 o
   7   9  11        9.51        9.25      6.33 o
   8   9  11        0.40       -4.70      4.70 o
   9   9  11        5.34        4.50      7.05 o
  -9  10  11        0.97        3.76      5.18 o
  -8  10  11        4.49        6.39      4.19 o
  -7  10  11        0.97        6.92      4.30 o
  -6  10  11        4.56        1.00      4.24 o
  -5  10  11        1.40        1.74      4.24 o
  -4  10  11        8.31        0.84      5.09 o
  -3  10  11       41.32       65.15      9.16 o
  -2  10  11     1060.47     1005.41     18.09 o
  -1  10  11       94.63      101.86      5.01 o
   0  10  11        0.15       -0.50      2.75 o
   1  10  11      191.00      203.82      6.26 o
   2  10  11      260.53      288.26      7.93 o
   3  10  11      192.22      200.16      6.65 o
   4  10  11      115.20      132.66      7.29 o
   5  10  11        1.26        5.17      4.78 o
   6  10  11       32.30       22.57      5.63 o
   7  10  11       11.03        7.07      6.64 o
   8  10  11       15.39       16.81      5.84 o
  -9  11  11       12.04       21.84     11.89 o
  -8  11  11        1.66        3.81      4.49 o
  -7  11  11        1.24       -3.54      4.17 o
  -6  11  11       28.85       39.19      5.27 o
  -5  11  11       87.41       83.02      6.05 o
  -4  11  11      135.45      122.86      6.84 o
  -3  11  11        4.05        5.23      3.62 o
  -2  11  11       24.48       17.26      4.00 o
  -1  11  11       96.78      100.34      5.05 o
   0  11  11        3.86        4.99      3.31 o
   1  11  11      302.85      307.62      7.84 o
   2  11  11      172.76      184.71      6.74 o
   3  11  11       63.87       68.72      4.92 o
   4  11  11        2.45       -0.60      4.46 o
   5  11  11        0.11       -2.18      7.37 o
   6  11  11       30.42       23.36      6.12 o
   7  11  11       11.33       18.99      5.92 o
   8  11  11        3.92        0.10      5.48 o
  -8  12  11        9.47       12.26      5.17 o
  -7  12  11        0.12       -0.61      5.96 o
  -6  12  11       30.61       27.12      5.97 o
  -5  12  11        8.70       10.15      4.75 o
  -4  12  11       55.04       58.42      6.19 o
  -3  12  11       78.40       64.38      5.19 o
  -2  12  11        0.02        2.80      3.83 o
  -1  12  11        3.37       14.46      3.62 o
   0  12  11       90.30       81.64      5.46 o
   1  12  11      558.36      543.91     11.43 o
   2  12  11        0.25        3.98      3.74 o
   3  12  11        6.62        4.95      5.04 o
   4  12  11       78.94       88.53      6.94 o
   5  12  11        3.69        4.74      5.03 o
   6  12  11        3.82        4.37      5.32 o
   7  12  11        4.08        5.82      5.44 o
   8  12  11        3.26        6.36      5.97 o
  -8  13  11        0.20       -0.80      4.81 o
  -7  13  11        0.54       -1.07      4.56 o
  -6  13  11        0.03       -3.72      4.68 o
  -5  13  11       24.34       31.16      5.46 o
  -4  13  11       46.28       46.15      5.70 o
  -3  13  11        0.66        2.15      3.88 o
  -2  13  11        1.21       -2.31      4.87 o
  -1  13  11      617.93      669.89     14.79 o
   0  13  11        9.64       11.43      4.24 o
   1  13  11      115.28       82.68      6.18 o
   2  13  11        5.73        8.37      4.24 o
   3  13  11       67.32       63.98      5.26 o
   4  13  11        0.10       -4.05      4.77 o
   5  13  11        0.01        3.78      5.63 o
   6  13  11       17.41       12.47      5.78 o
   7  13  11      119.99      145.15     10.19 o
   8  13  11        1.43       16.01      6.70 o
  -8  14  11        0.63       -4.57      5.48 o
  -7  14  11        0.10        5.51      6.85 o
  -6  14  11        5.22       11.89      5.20 o
  -5  14  11        1.92        4.93      5.58 o
  -4  14  11       30.16       13.46      5.31 o
  -3  14  11        1.20       -1.71      4.06 o
  -2  14  11       21.41       10.90      7.45 o
  -1  14  11       99.73      110.56      7.14 o
   0  14  11        3.26       -0.11      4.08 o
   1  14  11        0.22        1.00      4.77 o
   2  14  11        0.24       -4.33      4.33 o
   3  14  11        0.03        6.65      4.80 o
   4  14  11       45.50       42.10      6.32 o
   5  14  11       32.53       34.10     11.48 o
   6  14  11       24.49       43.82      7.69 o
   7  14  11        7.11        5.93      6.03 o
   8  14  11        5.49       -1.30      6.77 o
  -7  15  11        0.12       -3.79      5.50 o
  -6  15  11        4.21       -0.63      6.28 o
  -5  15  11        5.11        2.30      5.35 o
  -4  15  11        2.56       -1.93      5.08 o
  -3  15  11       43.93       43.36      7.36 o
  -2  15  11        1.08       -0.14      6.09 o
  -1  15  11        0.21       -4.77      4.77 o
   0  15  11       48.15       52.27      9.11 o
   1  15  11        6.54       15.08      5.22 o
   2  15  11        0.02        3.50      4.82 o
   3  15  11       25.14       27.36      7.36 o
   4  15  11        0.00        2.41      5.54 o
   5  15  11        0.64       -3.06      7.17 o
   6  15  11       35.87       48.83      8.21 o
   7  15  11        1.43        2.41      6.07 o
  -7  16  11        1.06        2.03      5.61 o
  -6  16  11       10.74       20.41      7.07 o
  -5  16  11       45.03       47.84      7.92 o
  -4  16  11       10.50        1.24      6.10 o
  -3  16  11        0.01       -4.10      6.00 o
  -2  16  11      164.93      158.69     12.52 o
  -1  16  11      105.04      114.92      7.64 o
   0  16  11       49.68       42.54      7.10 o
   1  16  11        0.92        1.10      4.86 o
   2  16  11       53.04       65.02      6.63 o
   3  16  11        1.33       -1.98      6.83 o
   4  16  11        6.09        5.17      7.13 o
   5  16  11        0.04       15.61     10.13 o
   6  16  11       11.37       24.39      9.45 o
   7  16  11        7.16        3.02      7.15 o
  -7  17  11       15.63       30.82     10.17 o
  -6  17  11        0.04       11.39      7.07 o
  -5  17  11       19.58       14.06      9.03 o
  -4  17  11        4.39       -0.69      6.54 o
  -3  17  11        6.12        0.05      6.81 o
  -2  17  11       32.17       24.63      6.21 o
  -1  17  11      137.69      136.25      9.37 o
   0  17  11        0.46       -3.29      5.97 o
   1  17  11       58.42       67.56      9.08 o
   2  17  11       16.19       13.34      5.52 o
   3  17  11       72.72       68.44      9.46 o
   4  17  11       35.37       41.75      8.52 o
   5  17  11       49.78       64.77     10.75 o
   6  17  11        2.65       -1.21     11.01 o
   7  17  11        0.28       -1.54      8.58 o
  -6  18  11       13.00       20.35      7.58 o
  -5  18  11        0.04        0.01      7.02 o
  -4  18  11        0.80       -5.81      6.62 o
  -3  18  11       20.63       24.69      7.61 o
  -2  18  11       51.90       66.26      8.23 o
  -1  18  11       58.90       83.64     10.93 o
   0  18  11       27.14       38.19      7.44 o
   1  18  11        0.59        7.30      6.40 o
   2  18  11        3.80       -1.44      6.71 o
   3  18  11        0.25       -5.70      7.67 o
   4  18  11        5.07        4.38      7.75 o
   5  18  11       46.60       59.12     10.75 o
   6  18  11        0.34        7.68      7.79 o
  -6  19  11        0.11       -3.57      7.76 o
  -5  19  11        0.16        3.83      7.62 o
  -4  19  11       36.88       33.69      8.39 o
  -3  19  11       82.16       93.09      9.78 o
  -2  19  11        7.33        7.72      9.33 o
  -1  19  11        7.67       21.99      7.63 o
   0  19  11       16.78       20.82      7.48 o
   1  19  11       17.16       24.05      7.62 o
   2  19  11        0.24        0.58      9.20 o
   3  19  11       45.64       60.60     13.04 o
   4  19  11        0.54       -6.62      8.01 o
   5  19  11        2.29       21.68     14.53 o
   6  19  11        0.87        7.31      9.28 o
  -5  20  11       42.37       39.66      9.07 o
  -4  20  11        0.84        4.83      8.33 o
  -3  20  11        0.74       -5.79      9.90 o
  -2  20  11        0.58       -5.81      9.61 o
  -1  20  11        0.77       -5.27      6.47 o
   0  20  11        3.05       13.12      7.56 o
   1  20  11        5.33        9.34      7.13 o
   2  20  11        4.00       11.45     17.18 o
   3  20  11        3.92        1.01     12.27 o
   4  20  11       34.87       41.77     11.12 o
   5  20  11        6.72       -9.24      9.60 o
  -5  21  11        2.07       -0.26      8.52 o
  -4  21  11        0.74      -10.82     10.82 o
  -3  21  11        0.47        7.44     10.91 o
  -2  21  11        4.20        2.31      9.93 o
  -1  21  11        2.01        8.15      7.79 o
   0  21  11        6.16        8.67      8.05 o
   1  21  11       21.54       24.60      8.10 o
   2  21  11        2.08       -9.86     12.22 o
   3  21  11        0.43      -12.90     12.90 o
   4  21  11        0.12        7.51     19.82 o
  -4  22  11       17.97       13.05     13.12 o
  -3  22  11        5.68        0.05     17.84 o
  -2  22  11        0.65        5.84     10.99 o
  -1  22  11        0.01        5.58     12.94 o
   0  22  11        0.05       -1.85      7.53 o
   1  22  11        2.04       -6.06     12.02 o
   2  22  11        0.12        6.39     13.32 o
   3  22  11        2.83       21.72     14.39 o
   4  22  11        3.45       11.45     19.38 o
  -3  23  11        0.09        9.77     12.95 o
  -2  23  11        2.59       -3.46     13.30 o
  -1  23  11        7.17       16.26     11.53 o
   0  23  11        1.05       -3.59      8.90 o
   1  23  11       15.08       14.17     14.34 o
   2  23  11       15.22       11.07     14.60 o
   3  23  11        1.72       -3.52     18.50 o
  -1  24  11        7.41        8.25     13.99 o
   0  24  11        0.03       -9.18      9.18 o
   1  24  11        3.90       18.63     15.41 o
  -8   0  12        0.54       11.45      9.69 o
  -6   0  12       69.19       51.09     11.45 o
  -4   0  12      207.68      229.02     17.62 o
  -2   0  12       16.80        5.95      4.72 o
   0   0  12       10.06       10.08      5.50 o
   2   0  12      120.59      115.82      6.90 o
   4   0  12      321.92      339.87     13.70 o
   6   0  12       10.63       -0.88      6.17 o
   8   0  12       27.01       26.43      8.81 o
  -9   1  12        0.46        0.28      5.89 o
  -8   1  12        1.28        1.72     13.65 o
  -7   1  12        8.15        5.45      6.52 o
  -6   1  12       11.77       -6.83     11.01 o
  -5   1  12       89.87       90.47     14.97 o
  -4   1  12       55.68       56.48      8.39 o
  -3   1  12       34.44       21.27      8.81 o
  -2   1  12       69.51       83.28      4.37 o
  -1   1  12      150.42      147.08      7.00 o
   0   1  12        0.39        2.38      3.57 o
   1   1  12      131.41      122.61      6.73 o
   2   1  12        0.55        2.33      2.65 o
   3   1  12      442.90      455.00     11.22 o
   4   1  12       49.91       46.89      4.78 o
   5   1  12       18.10       16.74      4.98 o
   6   1  12        0.14        1.08      4.01 o
   7   1  12        9.21        7.75      4.64 o
   8   1  12        4.88        2.64      4.98 o
   9   1  12        0.02        2.09      4.87 o
  -9   2  12        0.00        1.31      4.63 o
  -8   2  12        6.87       12.79      6.52 o
  -7   2  12        3.19       -6.23      6.23 o
  -6   2  12       23.55       21.87      7.14 o
  -5   2  12      133.10      125.55     12.33 o
  -4   2  12       38.67       29.34     13.21 o
  -3   2  12       38.61       30.36      7.14 o
  -2   2  12      283.07      335.20      8.02 o
  -1   2  12        2.11        6.58      2.82 o
   0   2  12      206.78      219.13      6.45 o
   1   2  12      182.96      194.01      6.93 o
   2   2  12        3.01        3.86      2.74 o
   3   2  12      105.34      130.62      7.88 o
   4   2  12     1124.50     1160.13     21.14 o
   5   2  12        0.10        4.17      4.64 o
   6   2  12       87.66       98.37      8.10 o
   7   2  12       13.01        1.82      5.73 o
   8   2  12        1.74       -2.64      4.36 o
   9   2  12        9.04        5.48      6.17 o
  -9   3  12        0.28        1.36      5.08 o
  -8   3  12        5.09        6.38      4.88 o
  -7   3  12        2.83        6.93      5.15 o
  -6   3  12       86.52       85.77     15.41 o
  -5   3  12      328.35      338.68     17.18 o
  -4   3  12       65.46       59.49      8.39 o
  -3   3  12      370.11      328.20     14.33 o
  -2   3  12      144.63      150.13      6.38 o
  -1   3  12        1.34        0.16      2.69 o
   0   3  12       57.94       63.86      4.19 o
   1   3  12      937.26      898.02     15.96 o
   2   3  12      283.86      265.23      6.64 o
   3   3  12      375.80      400.40      9.59 o
   4   3  12        1.31       -0.74      3.41 o
   5   3  12      224.27      226.21     11.51 o
   6   3  12       17.04        4.57      9.25 o
   7   3  12       29.58       29.76      6.23 o
   8   3  12       79.78       91.78      8.72 o
   9   3  12        1.67        2.18      5.27 o
  -9   4  12        0.64        7.06      5.15 o
  -8   4  12       16.21       11.17      5.15 o
  -7   4  12        1.42        4.14      4.88 o
  -6   4  12      270.09      226.93     10.17 o
  -5   4  12        3.44        0.44      5.10 o
  -4   4  12      138.62      166.64      8.75 o
  -3   4  12      159.36      158.02      7.09 o
  -2   4  12      106.10      100.52      4.36 o
  -1   4  12      286.77      289.29      8.24 o
   0   4  12      126.31      133.63      5.31 o
   1   4  12       35.37       28.25      4.14 o
   2   4  12      453.85      468.72      9.70 o
   3   4  12      305.59      281.93     17.62 o
   4   4  12      391.08      359.51      9.19 o
   5   4  12      133.91      118.22      7.60 o
   6   4  12       25.42       25.97      5.89 o
   7   4  12       58.64       47.95      6.77 o
   8   4  12        0.11        0.35      4.40 o
   9   4  12       29.18       29.79      6.77 o
  -9   5  12        4.83       -2.74      5.15 o
  -8   5  12        0.20       -3.16      5.52 o
  -7   5  12        0.09       -1.91      8.06 o
  -6   5  12      222.81      228.47     10.15 o
  -5   5  12        3.45        1.13      5.13 o
  -4   5  12       67.07       72.76      6.60 o
  -3   5  12      549.94      553.22     13.20 o
  -2   5  12       16.62        9.65      3.20 o
  -1   5  12      142.64      146.08      6.00 o
   0   5  12       14.30        3.30      3.23 o
   1   5  12        4.76        3.63      3.48 o
   2   5  12       19.28       21.10      4.01 o
   3   5  12        4.37        2.08      3.46 o
   4   5  12       67.57       56.58      5.52 o
   5   5  12      190.16      205.66      9.64 o
   6   5  12        9.33        7.05      4.98 o
   7   5  12        0.01        3.35      4.64 o
   8   5  12        3.00       13.47      5.27 o
   9   5  12        2.16       -4.87      4.87 o
  -9   6  12        0.02       -6.73      8.79 o
  -8   6  12       12.16        6.11      8.73 o
  -7   6  12        9.15       10.31      5.31 o
  -6   6  12       10.90       17.24      4.60 o
  -5   6  12        0.03        5.36      4.13 o
  -4   6  12      130.16      110.32      6.47 o
  -3   6  12        2.07       -1.99      3.68 o
  -2   6  12      119.75      110.40      5.77 o
  -1   6  12       24.09       14.54      3.81 o
   0   6  12       67.79       68.31      4.29 o
   1   6  12       30.83       28.89      3.68 o
   2   6  12        7.10        0.61      3.61 o
   3   6  12      260.76      278.02      7.45 o
   4   6  12       18.12        9.62      3.66 o
   5   6  12        7.96       11.83      5.03 o
   6   6  12      104.86      100.59      7.32 o
   7   6  12        0.46       -4.23     10.57 o
   8   6  12        3.66        1.32      4.98 o
   9   6  12        1.35        9.55      5.89 o
  -9   7  12        0.57       -6.77      6.77 o
  -8   7  12        5.89        7.67      5.41 o
  -7   7  12        1.42        2.21      4.50 o
  -6   7  12       10.37        4.53      4.52 o
  -5   7  12        0.39       -1.45      3.76 o
  -4   7  12        8.49        5.12      4.36 o
  -3   7  12      112.17      100.10      5.54 o
  -2   7  12      170.86      155.86     10.57 o
  -1   7  12      163.55      183.68      7.42 o
   0   7  12       10.05        7.41      3.16 o
   1   7  12      137.24      130.33      5.53 o
   2   7  12      170.68      154.54      5.98 o
   3   7  12       12.25       17.65      3.41 o
   4   7  12       38.55       54.10      5.53 o
   5   7  12       38.75       51.40      6.37 o
   6   7  12        0.66        0.74      4.34 o
   7   7  12       12.16       17.52      5.89 o
   8   7  12        1.96        2.80     10.13 o
   9   7  12        0.76        2.64      6.17 o
  -9   8  12        5.90        4.02      6.12 o
  -8   8  12        0.45        0.03      4.42 o
  -7   8  12        4.67       -1.51      4.24 o
  -6   8  12       12.32        9.44      4.52 o
  -5   8  12       19.73       22.14      7.50 o
  -4   8  12        1.35       -1.69      4.02 o
  -3   8  12       66.35       66.05      7.22 o
  -2   8  12      550.22      515.45     11.88 o
  -1   8  12      184.80      168.29      6.19 o
   0   8  12       70.16       61.77      4.40 o
   1   8  12       19.52       12.48      4.00 o
   2   8  12       85.46       85.44      5.12 o
   3   8  12        6.23        1.50      3.18 o
   4   8  12        6.27        7.61      5.72 o
   5   8  12        3.32        4.21      4.62 o
   6   8  12       47.83       36.85      6.02 o
   7   8  12        3.05       -0.38      5.08 o
   8   8  12        8.95        5.05      5.89 o
   9   8  12        5.67        0.79      5.89 o
  -9   9  12        1.77       -6.58      6.58 o
  -8   9  12        5.24        4.82      4.60 o
  -7   9  12        1.85       -1.40      5.09 o
  -6   9  12        0.55       -4.09      4.09 o
  -5   9  12        0.35        5.63      4.55 o
  -4   9  12        0.35        0.80      4.28 o
  -3   9  12      181.83      177.93      7.20 o
  -2   9  12      261.75      272.73      9.46 o
  -1   9  12      894.83      928.96     15.69 o
   0   9  12      329.00      301.97      7.50 o
   1   9  12        5.82        3.74      3.55 o
   2   9  12        0.20       -3.22      3.22 o
   3   9  12        1.62        3.30      3.22 o
   4   9  12        1.31       -3.96      4.41 o
   5   9  12       60.40       65.98      9.32 o
   6   9  12        5.85        6.87      5.03 o
   7   9  12        2.60        7.86      5.16 o
   8   9  12       48.34       54.14      8.65 o
  -8  10  12        2.36        0.90      4.67 o
  -7  10  12        1.11       -4.23      4.23 o
  -6  10  12        4.61        0.32      4.50 o
  -5  10  12        1.80       -1.44      4.60 o
  -4  10  12        3.55        4.66      5.41 o
  -3  10  12       73.27      100.89      8.68 o
  -2  10  12      307.30      313.94      9.42 o
  -1  10  12       13.35        8.22      3.84 o
   0  10  12      362.97      340.72      9.03 o
   1  10  12      141.92      145.47      6.12 o
   2  10  12       62.08       73.56      6.04 o
   3  10  12       64.19       52.98      4.74 o
   4  10  12      483.12      478.76     13.52 o
   5  10  12       53.66       60.17      7.21 o
   6  10  12        3.13        4.56      4.89 o
   7  10  12       13.59        4.02      5.38 o
   8  10  12       17.24       18.17      6.57 o
  -8  11  12        4.17       -1.57      4.78 o
  -7  11  12        0.02        3.04      4.54 o
  -6  11  12       21.17       24.08      5.29 o
  -5  11  12        3.86       -3.32      4.74 o
  -4  11  12      128.23      138.56      7.24 o
  -3  11  12       31.76       33.23      4.62 o
  -2  11  12        0.21        6.57      3.83 o
  -1  11  12        5.39       12.79      4.05 o
   0  11  12      210.77      215.35      7.46 o
   1  11  12       90.17       96.41      5.66 o
   2  11  12        9.82       13.72      4.01 o
   3  11  12      318.95      315.94      8.80 o
   4  11  12      207.29      220.17      9.54 o
   5  11  12        5.02        5.70      5.17 o
   6  11  12        3.20        8.07      5.56 o
   7  11  12        0.71       -6.11      6.11 o
   8  11  12       61.89       85.11      8.64 o
  -8  12  12        0.43       -5.07      5.07 o
  -7  12  12       13.03       11.62      5.19 o
  -6  12  12        0.22       -4.54      4.54 o
  -5  12  12        5.30        6.62      4.74 o
  -4  12  12        0.40        2.33      4.67 o
  -3  12  12        2.77       12.94      4.25 o
  -2  12  12       23.44       23.20      4.55 o
  -1  12  12       12.93       13.53      4.81 o
   0  12  12      589.05      579.97     12.40 o
   1  12  12       34.30       45.84      5.33 o
   2  12  12      103.99       93.76      5.80 o
   3  12  12       60.06       65.47      6.04 o
   4  12  12        4.33        8.47      5.13 o
   5  12  12       21.96       21.99      6.10 o
   6  12  12        0.22       -3.10      5.56 o
   7  12  12        0.76        1.90      9.10 o
   8  12  12       21.90       31.71      7.29 o
  -8  13  12        9.69        7.58      6.13 o
  -7  13  12        1.82       -4.76      4.76 o
  -6  13  12        0.12       -4.70      4.70 o
  -5  13  12        3.16        0.63      4.95 o
  -4  13  12       97.01      109.71      9.12 o
  -3  13  12        8.43       10.62      6.51 o
  -2  13  12        2.61       -3.27      4.64 o
  -1  13  12       20.32       15.65      5.38 o
   0  13  12        4.64        5.22      4.78 o
   1  13  12      104.63      100.98      7.96 o
   2  13  12        0.25       -0.89      4.31 o
   3  13  12       43.18       51.91      5.88 o
   4  13  12       62.97       53.59      6.58 o
   5  13  12        7.67        9.77      6.33 o
   6  13  12       19.20       22.35      6.79 o
   7  13  12        0.53        4.14      6.22 o
   8  13  12       52.47       60.84      8.90 o
  -7  14  12        1.09       10.16      6.12 o
  -6  14  12        1.50       -3.52      5.64 o
  -5  14  12       10.93       17.19      5.71 o
  -4  14  12        2.34       -0.06      5.72 o
  -3  14  12        6.12        4.79      5.97 o
  -2  14  12        4.94       -4.20      4.76 o
  -1  14  12       95.52       95.59      8.06 o
   0  14  12      284.31      301.96     11.39 o
   1  14  12       40.77       30.12      5.55 o
   2  14  12       66.61       58.61      7.98 o
   3  14  12       10.09       -2.28      6.39 o
   4  14  12        3.12       -1.47      6.10 o
   5  14  12        0.09       -1.08      5.41 o
   6  14  12        4.11        6.39      8.57 o
   7  14  12        6.83       11.50      8.11 o
  -7  15  12        0.41        5.01      5.58 o
  -6  15  12        0.03       12.49      5.69 o
  -5  15  12       31.06       45.63      7.52 o
  -4  15  12        3.62        5.51      7.88 o
  -3  15  12       12.82        7.54      6.51 o
  -2  15  12       35.78       37.98      6.28 o
  -1  15  12        0.23       -2.38      4.94 o
   0  15  12       24.25       27.40      6.47 o
   1  15  12        4.86       -1.27      4.84 o
   2  15  12      124.21      134.68      7.71 o
   3  15  12        5.96        9.57      6.93 o
   4  15  12       57.58       51.47      8.68 o
   5  15  12        3.91       11.39      8.27 o
   6  15  12       46.01       60.21     11.28 o
   7  15  12        1.79        1.04      6.44 o
  -7  16  12        0.13       -0.65      6.93 o
  -6  16  12        0.03        3.24      6.49 o
  -5  16  12       18.53       23.19      7.35 o
  -4  16  12        0.15        3.39      6.49 o
  -3  16  12        5.02        1.94      6.76 o
  -2  16  12       20.11       21.54      5.98 o
  -1  16  12        1.32       -4.33      6.02 o
   0  16  12      121.61      140.39      9.09 o
   1  16  12        7.70        3.02      9.41 o
   2  16  12        1.48       -4.90      4.90 o
   3  16  12       28.26       32.68      8.35 o
   4  16  12       11.59        9.20      7.55 o
   5  16  12       21.34       34.59     14.53 o
   6  16  12        1.69       -7.23      7.23 o
   7  16  12        1.61       10.89      9.18 o
  -6  17  12        0.07        1.31      9.54 o
  -5  17  12        2.83       10.32      7.05 o
  -4  17  12        2.95        0.00      6.88 o
  -3  17  12        2.04        4.16      7.15 o
  -2  17  12       77.13       74.86      7.65 o
  -1  17  12        2.01       -3.22      6.06 o
   0  17  12       19.65       32.40      7.11 o
   1  17  12        5.66       -1.63      5.97 o
   2  17  12       19.23       17.78      7.37 o
   3  17  12        0.82       -2.10      7.67 o
   4  17  12       28.64       25.73      8.21 o
   5  17  12        7.32        1.23      8.79 o
   6  17  12        0.03       11.56     12.77 o
  -6  18  12        0.62       10.37      7.86 o
  -5  18  12        6.46       17.37      7.86 o
  -4  18  12        3.35        0.71      7.52 o
  -3  18  12        0.17        2.79      8.65 o
  -2  18  12        0.01        1.24      9.42 o
  -1  18  12       16.80       16.02     11.57 o
   0  18  12       25.03       34.66      8.77 o
   1  18  12        1.71       -1.50      6.49 o
   2  18  12        5.23        4.08      9.43 o
   3  18  12       17.90       28.30      9.78 o
   4  18  12        2.47        6.14      8.37 o
   5  18  12       13.82       22.73     12.33 o
   6  18  12        0.03       -6.62      7.95 o
  -5  19  12        0.67       -7.56      7.56 o
  -4  19  12        0.60       -0.80      7.69 o
  -3  19  12       19.42       21.88     10.56 o
  -2  19  12       69.72       97.74     22.41 o
  -1  19  12        0.60        3.79      8.65 o
   0  19  12        0.32        6.47      6.96 o
   1  19  12        0.01       -6.88      6.88 o
   2  19  12       11.99       11.54     11.85 o
   3  19  12       17.56        8.38     12.67 o
   4  19  12        0.53       -4.68      8.14 o
   5  19  12        9.32       27.12     11.40 o
  -5  20  12        1.08        9.12      9.28 o
  -4  20  12        0.00        3.46     10.91 o
  -3  20  12        0.12        1.06     10.61 o
  -2  20  12        1.57       -9.23      9.23 o
  -1  20  12        2.08       -4.00      6.79 o
   0  20  12       30.98       19.71      9.95 o
   1  20  12        5.26       13.45      7.57 o
   2  20  12        1.11       -8.21     11.40 o
   3  20  12       15.67       38.92     13.53 o
   4  20  12        7.97        9.77     13.53 o
   5  20  12        5.12        2.57     10.92 o
  -4  21  12        7.57       23.21     12.13 o
  -3  21  12        0.78        4.50     11.27 o
  -2  21  12        1.80       -5.17     10.33 o
  -1  21  12        0.01        3.74      8.20 o
   0  21  12       10.24       23.72     17.16 o
   1  21  12       16.68       22.52     16.49 o
   2  21  12        0.03      -13.09     13.21 o
   3  21  12        2.83        7.05     13.76 o
   4  21  12        2.72        7.93     18.50 o
  -3  22  12        1.72       -4.26     17.06 o
  -2  22  12        3.13       11.20     11.22 o
  -1  22  12        7.51       13.26     11.39 o
   0  22  12       12.61       22.29      8.96 o
   1  22  12        3.55       -0.67     11.10 o
   2  22  12        0.00        1.30     13.96 o
   3  22  12        4.18       24.54     22.46 o
  -2  23  12        2.10       -8.58     13.65 o
  -1  23  12        1.94        1.53     10.96 o
   0  23  12        0.52       -4.66      8.82 o
   1  23  12       18.74       21.67     14.66 o
   2  23  12        0.02        6.69     15.41 o
  -9   0  13        0.00       -8.81      8.81 o
  -7   0  13       50.61       43.16     12.33 o
  -5   0  13       56.13       65.18     14.09 o
  -3   0  13       34.66       27.31     10.57 o
  -1   0  13      188.04      202.81     11.16 o
   1   0  13      268.38      278.39     13.08 o
   3   0  13      841.85      825.37     42.72 o
   5   0  13       54.65       69.59     10.57 o
   7   0  13        8.85        7.93      7.05 o
   9   0  13       17.56        9.69      7.93 o
  -9   1  13        5.72        3.25      5.03 o
  -8   1  13        0.85       -3.41      7.49 o
  -7   1  13        9.73       -3.18      7.93 o
  -6   1  13        0.24       -1.00     12.77 o
  -5   1  13       12.42        8.07      7.77 o
  -4   1  13        2.09        0.42      7.14 o
  -3   1  13       14.86       -0.96      7.14 o
  -2   1  13       15.11       22.99      6.23 o
  -1   1  13      153.27      185.43      7.62 o
   0   1  13      213.94      207.92      8.35 o
   1   1  13      131.23      128.30      6.91 o
   2   1  13      867.70      847.45     17.36 o
   3   1  13      423.39      437.29     11.54 o
   4   1  13      271.22      257.57      9.02 o
   5   1  13       29.40       32.97      6.23 o
   6   1  13        3.25        0.00      4.36 o
   7   1  13        2.82        4.40      4.98 o
   8   1  13       74.97       78.36      8.39 o
   9   1  13        0.39        2.20      5.61 o
  -9   2  13        0.23       -4.88      4.88 o
  -8   2  13       11.87       12.68      5.48 o
  -7   2  13        0.02        2.20      7.49 o
  -6   2  13       37.42       31.29      8.39 o
  -5   2  13       26.51       18.94      8.10 o
  -4   2  13      109.67      102.74     13.65 o
  -3   2  13       41.60       56.37      9.02 o
  -2   2  13      157.61      156.45      8.55 o
  -1   2  13      184.29      148.70      6.73 o
   0   2  13       10.13        3.20      3.20 o
   1   2  13        2.53        1.26      3.00 o
   2   2  13      114.07      108.89      6.49 o
   3   2  13       40.28       36.56      5.85 o
   4   2  13      320.93      305.47      9.67 o
   5   2  13       44.44       35.74      6.23 o
   6   2  13        1.35        1.53      4.64 o
   7   2  13        3.42       -1.76      4.98 o
   8   2  13        7.06       12.33      5.61 o
   9   2  13       19.37       22.48      6.52 o
  -9   3  13        0.70       -4.78      4.78 o
  -8   3  13        0.39        3.56      6.63 o
  -7   3  13        7.26       15.25      5.76 o
  -6   3  13       99.87       93.48     14.53 o
  -5   3  13       63.95       64.71     12.77 o
  -4   3  13       21.60       10.79      7.93 o
  -3   3  13       44.30       42.80      8.39 o
  -2   3  13      426.54      389.22      9.98 o
  -1   3  13      495.39      416.26     10.07 o
   0   3  13      198.38      192.71      6.34 o
   1   3  13      460.50      494.98     11.26 o
   2   3  13        6.02        2.61      3.74 o
   3   3  13      489.08      527.14     11.84 o
   4   3  13       58.78       60.30      6.98 o
   5   3  13       83.22      100.54      8.72 o
   6   3  13       53.48       53.03      8.37 o
   7   3  13       14.02       13.77      6.17 o
   8   3  13       16.20       10.39     11.89 o
   9   3  13        0.38        3.52      5.61 o
  -9   4  13        0.38        1.73      5.32 o
  -8   4  13        0.39        1.75      5.15 o
  -7   4  13       58.08       57.36      6.97 o
  -6   4  13       44.47       34.28      6.48 o
  -5   4  13       82.54      100.15      7.89 o
  -4   4  13        0.58       -1.14      5.02 o
  -3   4  13        9.56        7.77      4.17 o
  -2   4  13      374.39      389.52     11.20 o
  -1   4  13      131.37      119.45      5.69 o
   0   4  13      309.38      294.27      7.84 o
   1   4  13     1025.38      965.31     17.15 o
   2   4  13       50.34       52.63      4.82 o
   3   4  13       52.31       60.77      5.04 o
   4   4  13        0.24       -1.39      3.56 o
   5   4  13       14.83       10.36     11.01 o
   6   4  13       26.62       21.00      5.89 o
   7   4  13      105.58      106.58      9.02 o
   8   4  13        2.01       -0.10      5.73 o
   9   4  13       14.40       16.42      6.77 o
  -9   5  13        0.35        2.34      5.24 o
  -8   5  13        5.62        3.02      8.81 o
  -7   5  13        9.94        2.10      5.64 o
  -6   5  13       66.74       65.40      7.42 o
  -5   5  13        4.12       -4.09      5.10 o
  -4   5  13        8.96       14.61      5.76 o
  -3   5  13        6.89        8.15      3.98 o
  -2   5  13      300.65      297.72     10.00 o
  -1   5  13      559.03      537.36     14.53 o
   0   5  13       20.31       14.15      3.54 o
   1   5  13      171.49      151.82      6.11 o
   2   5  13       15.40       17.63      4.12 o
   3   5  13       49.55       46.70      4.87 o
   4   5  13       90.48       86.17      8.59 o
   5   5  13       73.41       82.99      7.32 o
   6   5  13        0.32       -3.52      4.98 o
   7   5  13        0.03        0.41     10.13 o
   8   5  13       86.21      114.18     17.62 o
   9   5  13        7.32        7.97      5.89 o
  -9   6  13        9.05        1.58      5.85 o
  -8   6  13        0.01        9.18      5.56 o
  -7   6  13        1.10       -3.33      5.24 o
  -6   6  13        2.63        8.19      6.91 o
  -5   6  13       89.41       75.88      7.72 o
  -4   6  13       78.31       61.63      7.37 o
  -3   6  13       27.69       44.40      5.21 o
  -2   6  13        4.78        1.99      3.98 o
  -1   6  13       28.77       33.50      4.66 o
   0   6  13      137.74      128.75      5.50 o
   1   6  13       13.42       11.35      4.04 o
   2   6  13        8.47        5.88      3.83 o
   3   6  13      259.64      255.50      7.51 o
   4   6  13       91.93       96.39      6.72 o
   5   6  13        1.72        5.01      5.03 o
   6   6  13       88.32       85.73      7.49 o
   7   6  13        5.54       -1.76      4.98 o
   8   6  13       68.76      100.49     10.13 o
   9   6  13        4.67       12.54      6.52 o
  -9   7  13        1.10       -1.33      5.85 o
  -8   7  13        0.02       -5.03      5.03 o
  -7   7  13        3.67        7.62      5.76 o
  -6   7  13        0.02       -4.24      5.41 o
  -5   7  13        0.13        3.72      4.60 o
  -4   7  13        2.86       -2.38      5.34 o
  -3   7  13       36.43       45.49      4.89 o
  -2   7  13       33.95       16.03      4.55 o
  -1   7  13       82.41       77.10      5.60 o
   0   7  13      108.76      108.95      5.38 o
   1   7  13        9.45        2.32      5.41 o
   2   7  13      161.33      163.09      6.98 o
   3   7  13      129.93      132.87      5.75 o
   4   7  13      249.88      243.09      9.54 o
   5   7  13        6.66        7.68      4.84 o
   6   7  13        0.49       -4.17      4.34 o
   7   7  13       43.14       52.12      8.03 o
   8   7  13       19.16       20.26      6.85 o
  -9   8  13        5.24        6.04      8.64 o
  -8   8  13       13.45       21.77      6.37 o
  -7   8  13       15.03       11.92      6.08 o
  -6   8  13        9.67        8.30      5.12 o
  -5   8  13       40.18       35.80      5.71 o
  -4   8  13        0.15       -4.44      4.44 o
  -3   8  13      456.30      432.13     11.06 o
  -2   8  13        9.23        5.16      4.26 o
  -1   8  13       54.23       45.92      4.89 o
   0   8  13      333.53      339.40     10.66 o
   1   8  13        0.46       -3.86      3.86 o
   2   8  13       12.41       10.42      3.81 o
   3   8  13      260.28      276.94      8.14 o
   4   8  13      127.27      142.76      7.95 o
   5   8  13       14.20       16.59      5.56 o
   6   8  13        0.01        4.45      7.07 o
   7   8  13       23.26       17.44      5.75 o
   8   8  13        7.66        8.56      7.93 o
  -8   9  13        0.01       -1.33      6.08 o
  -7   9  13        0.33        5.76      4.91 o
  -6   9  13        0.16       -3.43      4.64 o
  -5   9  13        0.33       -5.09      5.09 o
  -4   9  13        2.39        3.06      4.80 o
  -3   9  13      134.97      139.96      7.04 o
  -2   9  13       69.34       69.25      5.65 o
  -1   9  13        0.50        0.98      4.01 o
   0   9  13      300.30      318.57     10.90 o
   1   9  13       36.93       35.83      4.40 o
   2   9  13       30.55       37.82      4.33 o
   3   9  13       50.05       50.66      5.06 o
   4   9  13        6.97        1.09      4.72 o
   5   9  13       79.24       82.51      7.84 o
   6   9  13       38.23       37.44      7.16 o
   7   9  13        9.36       13.28      5.98 o
   8   9  13        0.79       12.33      9.25 o
  -8  10  13        1.03       -2.85      5.05 o
  -7  10  13        1.13       -2.54      4.56 o
  -6  10  13        3.64       10.66      6.26 o
  -5  10  13        0.42       -0.67      5.66 o
  -4  10  13        1.26       -4.80      4.80 o
  -3  10  13        0.05       -3.79      3.79 o
  -2  10  13        1.01        5.69      4.53 o
  -1  10  13       53.81       47.16      6.19 o
   0  10  13        7.67        4.96      4.03 o
   1  10  13        0.23       -2.02      3.71 o
   2  10  13       17.32       23.24      4.47 o
   3  10  13        3.17       -2.64      4.48 o
   4  10  13       87.04       99.69      8.90 o
   5  10  13       13.22       15.34      5.85 o
   6  10  13       17.64       31.48      7.63 o
   7  10  13        7.95        7.39      6.93 o
   8  10  13       42.44       60.51      9.28 o
  -8  11  13        1.11        6.20      5.20 o
  -7  11  13        7.09       11.37      5.02 o
  -6  11  13       11.22        5.22      5.47 o
  -5  11  13        2.20        0.90      5.00 o
  -4  11  13       44.50       42.05      6.65 o
  -3  11  13       13.56       17.38      4.77 o
  -2  11  13      408.21      375.93     12.74 o
  -1  11  13        6.19       -1.31      4.45 o
   0  11  13        0.67       -3.90      3.90 o
   1  11  13      146.06      174.43      8.03 o
   2  11  13      106.67       92.24      5.89 o
   3  11  13       28.97       42.29      5.63 o
   4  11  13      114.31      120.93     12.59 o
   5  11  13       87.77       89.61      8.24 o
   6  11  13       25.35       42.58      7.60 o
   7  11  13        9.34        4.75      6.22 o
   8  11  13        2.92       -5.83      5.97 o
  -8  12  13        0.01       -3.09      5.26 o
  -7  12  13        0.85        2.63      5.26 o
  -6  12  13        9.99       12.24      5.33 o
  -5  12  13       17.22       12.65      5.34 o
  -4  12  13       56.34       54.85      6.41 o
  -3  12  13        0.15        1.65      4.94 o
  -2  12  13      707.10      687.89     15.19 o
  -1  12  13        2.59       13.00      5.25 o
   0  12  13       40.82       43.24      7.50 o
   1  12  13       49.31       54.67      5.87 o
   2  12  13        0.00       -4.13      4.13 o
   3  12  13       66.68       64.66      7.08 o
   4  12  13       12.46        6.76      5.67 o
   5  12  13       19.86       11.90      6.26 o
   6  12  13      141.78      177.86     10.98 o
   7  12  13       35.35       36.83      7.85 o
  -7  13  13        2.49        7.99      5.40 o
  -6  13  13        0.61        3.43      5.22 o
  -5  13  13        0.52       -4.77      4.77 o
  -4  13  13        7.09       17.17      5.81 o
  -3  13  13       19.64       20.01      8.14 o
  -2  13  13       55.17       64.85      6.60 o
  -1  13  13      138.48      134.52      7.59 o
   0  13  13       10.87       17.08      6.17 o
   1  13  13        9.28       10.55      4.77 o
   2  13  13        0.32       -1.95      4.48 o
   3  13  13       26.58        5.51      6.60 o
   4  13  13        0.13       -3.45      5.25 o
   5  13  13       46.69       41.91      7.75 o
   6  13  13        0.07       -4.85      6.17 o
   7  13  13       18.60        6.11      6.77 o
  -7  14  13        0.09        0.74      5.31 o
  -6  14  13       10.87        4.51      5.50 o
  -5  14  13        3.22       -4.29      9.15 o
  -4  14  13        3.73        3.33      6.87 o
  -3  14  13        4.39       -6.39      6.39 o
  -2  14  13      118.93      116.31      7.76 o
  -1  14  13       13.87       -4.48      5.81 o
   0  14  13       13.38        0.30      5.98 o
   1  14  13        2.29       -5.31      5.31 o
   2  14  13        3.65       -1.63      4.80 o
   3  14  13        0.03        6.31      6.79 o
   4  14  13       21.10       21.52      7.69 o
   5  14  13        9.08        5.51      8.37 o
   6  14  13       35.81       48.49      8.64 o
   7  14  13        5.16       -6.49      6.49 o
  -7  15  13        5.43       11.73      7.39 o
  -6  15  13       10.37       17.14      7.13 o
  -5  15  13        1.71        6.07      6.78 o
  -4  15  13       35.56       38.28      7.60 o
  -3  15  13        0.31        0.06      6.46 o
  -2  15  13       43.34       54.29      6.79 o
  -1  15  13       70.54       70.97      8.00 o
   0  15  13       23.55       16.85      6.62 o
   1  15  13        6.18        5.72      5.88 o
   2  15  13       71.35       75.60      8.79 o
   3  15  13       21.48       21.68      7.99 o
   4  15  13       51.68       53.22      8.94 o
   5  15  13       31.74       31.05      9.45 o
   6  15  13        0.20       -3.73      8.39 o
   7  15  13        2.47       12.63      8.67 o
  -6  16  13        2.80       17.07      7.71 o
  -5  16  13        5.87        5.89      7.15 o
  -4  16  13        5.73        5.55      7.06 o
  -3  16  13       54.32       50.84      8.15 o
  -2  16  13       24.53       21.97      8.77 o
  -1  16  13        2.93       -4.21      6.17 o
   0  16  13       13.16       11.76      6.65 o
   1  16  13        1.86        1.67      6.17 o
   2  16  13        7.56        0.39      6.77 o
   3  16  13       17.76        8.87     14.52 o
   4  16  13       10.54       26.67     10.44 o
   5  16  13       10.35       12.00      9.06 o
   6  16  13        0.53       11.39      8.94 o
  -6  17  13        1.16       -7.21      7.58 o
  -5  17  13       11.02        7.98      7.49 o
  -4  17  13        0.63       -1.57      7.49 o
  -3  17  13       14.04        6.37      7.88 o
  -2  17  13       12.96        3.21      9.25 o
  -1  17  13       27.89       38.21      8.01 o
   0  17  13        3.01       -1.07      6.62 o
   1  17  13       45.33       59.41      9.15 o
   2  17  13        2.23        2.34      8.81 o
   3  17  13        0.82       11.69      8.64 o
   4  17  13        7.43       20.62      8.61 o
   5  17  13       68.68      101.77     13.32 o
   6  17  13        2.65        5.13      9.28 o
  -6  18  13        0.10        5.29     19.38 o
  -5  18  13        3.75       -5.49      7.20 o
  -4  18  13        5.81        6.57      8.31 o
  -3  18  13       52.43       58.15     11.50 o
  -2  18  13       43.24       33.15     10.34 o
  -1  18  13       73.23       92.20      9.46 o
   0  18  13      157.05      146.42     10.54 o
   1  18  13       23.71       24.00      7.63 o
   2  18  13        2.87        2.42     10.75 o
   3  18  13       15.51       34.73     12.90 o
   4  18  13        0.69        7.79      8.75 o
   5  18  13        0.59      -12.93     15.41 o
  -5  19  13        0.67        2.62      8.16 o
  -4  19  13        0.01       -9.56     10.63 o
  -3  19  13        1.10        3.38     10.56 o
  -2  19  13        8.83        2.86      9.98 o
  -1  19  13        0.35        4.91      7.40 o
   0  19  13        3.94       11.42      7.62 o
   1  19  13        8.79        7.97      7.76 o
   2  19  13       36.38       43.54     12.68 o
   3  19  13        3.88       -3.92     12.27 o
   4  19  13        6.56        3.52     17.62 o
   5  19  13        0.28        9.19     10.92 o
  -4  20  13        0.20      -10.99     10.99 o
  -3  20  13        2.23       -2.45     10.66 o
  -2  20  13        3.38        1.10     11.37 o
  -1  20  13        0.59       -0.28      7.45 o
   0  20  13       58.01       85.26     10.01 o
   1  20  13       15.83       22.88     18.27 o
   2  20  13       37.58       57.85     28.63 o
   3  20  13        0.59       11.53     13.32 o
   4  20  13        1.38       -3.52     17.62 o
  -3  21  13        1.26       -0.03     11.67 o
  -2  21  13        1.95      -10.87     10.87 o
  -1  21  13        1.75       11.81     14.66 o
   0  21  13        9.99       21.87      8.45 o
   1  21  13       12.66       14.06     11.27 o
   2  21  13        1.43        1.41     13.51 o
   3  21  13        4.24       21.73     17.62 o
  -2  22  13       10.84       31.21     13.09 o
  -1  22  13        0.88       -1.04     10.72 o
   0  22  13       11.64       -1.00      8.52 o
   1  22  13       43.52       24.28     13.96 o
   2  22  13        0.70        3.47     13.69 o
  -8   0  14       26.02       43.16     12.33 o
  -6   0  14        3.77        2.64     10.57 o
  -4   0  14       38.56       51.09     13.21 o
  -2   0  14      236.30      284.51     20.26 o
   0   0  14      205.75      171.40     11.01 o
   2   0  14      222.59      204.32     21.14 o
   4   0  14      168.06      132.61     11.01 o
   6   0  14       95.73       88.08     12.33 o
   8   0  14        0.96        7.93      7.93 o
  -9   1  14        2.35        7.37      7.34 o
  -8   1  14       14.22       14.97      8.72 o
  -7   1  14        3.75       10.50      8.03 o
  -6   1  14        0.27        1.62      7.77 o
  -5   1  14        5.08        0.95      7.77 o
  -4   1  14       34.98       26.68     14.53 o
  -3   1  14        4.66       -6.85      6.85 o
  -2   1  14      316.82      320.90     17.62 o
  -1   1  14      491.99      446.76     11.98 o
   0   1  14       40.29       33.51      5.61 o
   1   1  14      153.20      174.00      7.79 o
   2   1  14      272.90      216.54     10.68 o
   3   1  14      380.15      371.22     11.12 o
   4   1  14       24.21       27.45      4.86 o
   5   1  14       36.78       43.88     10.57 o
   6   1  14        2.67        6.53      5.27 o
   7   1  14       60.62       66.78      9.69 o
   8   1  14        0.71        3.08      5.73 o
   9   1  14        0.40        3.01      5.89 o
  -9   2  14        7.44        1.57      5.83 o
  -8   2  14        8.38        0.46      5.93 o
  -7   2  14        3.25        5.29     15.86 o
  -6   2  14        4.19        0.95      8.03 o
  -5   2  14        6.37        5.07      7.77 o
  -4   2  14        8.69       11.52     10.13 o
  -3   2  14       10.83       17.26      8.39 o
  -2   2  14       72.23       62.47      9.02 o
  -1   2  14        0.38       -0.31      3.43 o
   0   2  14      208.54      205.55      7.51 o
   1   2  14      405.79      393.22     15.89 o
   2   2  14       42.31       38.53      5.31 o
   3   2  14      109.52      109.46      6.77 o
   4   2  14       34.83       27.08      4.86 o
   5   2  14        4.08       10.57      5.61 o
   6   2  14       86.84      103.80     11.01 o
   7   2  14        8.36       11.31      5.89 o
   8   2  14       16.34       26.87      6.85 o
   9   2  14        1.97        7.05      5.89 o
  -9   3  14        3.80        3.26      5.64 o
  -8   3  14        2.61       -7.33      7.33 o
  -7   3  14       38.25       59.22     11.16 o
  -6   3  14       22.86        7.31      5.93 o
  -5   3  14        0.52        3.18      8.03 o
  -4   3  14       42.13       29.77      9.02 o
  -3   3  14       16.57       19.31      7.77 o
  -2   3  14      306.66      282.61     11.82 o
  -1   3  14       43.34       51.84      4.48 o
   0   3  14      881.96      842.15     14.62 o
   1   3  14        0.13        2.65      4.41 o
   2   3  14        3.59        6.35      4.83 o
   3   3  14      177.91      184.17      8.54 o
   4   3  14        5.70        5.19      4.31 o
   5   3  14       53.95       55.94      7.47 o
   6   3  14       18.97       11.89      5.61 o
   7   3  14       40.18       50.14      7.77 o
   8   3  14        2.25        3.76      5.89 o
  -9   4  14        2.27       -0.58      7.40 o
  -8   4  14        8.51        7.05      5.76 o
  -7   4  14       17.20       24.72      6.55 o
  -6   4  14       20.89       11.09     10.92 o
  -5   4  14       12.39       16.49      6.17 o
  -4   4  14      238.62      216.68     10.80 o
  -3   4  14       26.55       30.30      6.48 o
  -2   4  14        1.24        5.10      4.16 o
  -1   4  14      129.17      132.63      6.74 o
   0   4  14      766.80      772.94     13.78 o
   1   4  14      425.11      433.68     12.27 o
   2   4  14      115.39      109.86      8.52 o
   3   4  14        3.54        2.94      4.09 o
   4   4  14       72.10       71.35      5.61 o
   5   4  14       40.47       33.85      6.52 o
   6   4  14        9.06        0.49      7.49 o
   7   4  14        4.83        4.99      6.61 o
   8   4  14       19.12       25.89      7.14 o
  -9   5  14        2.79        2.20      7.79 o
  -8   5  14        2.97       -2.21      5.85 o
  -7   5  14        0.87       -0.67      5.55 o
  -6   5  14       58.80       63.31      7.89 o
  -5   5  14       47.34       53.57      7.23 o
  -4   5  14        0.07       -1.56      6.69 o
  -3   5  14       21.19       16.54      4.91 o
  -2   5  14       13.49        6.15      4.46 o
  -1   5  14       93.62      108.61      6.76 o
   0   5  14      209.38      198.19      6.83 o
   1   5  14       19.40       15.38      4.39 o
   2   5  14       17.05       18.25      4.60 o
   3   5  14       17.68       24.19      4.71 o
   4   5  14        2.28        9.17      4.72 o
   5   5  14       75.89       72.89      8.39 o
   6   5  14       25.10       18.29      6.52 o
   7   5  14        0.13       -2.12      5.27 o
   8   5  14       37.34       33.26      7.40 o
  -8   6  14        0.30       -5.59      5.93 o
  -7   6  14        0.20       -5.49      5.49 o
  -6   6  14      103.57      125.35      9.04 o
  -5   6  14        8.08        1.80      5.72 o
  -4   6  14       86.61       85.69      8.40 o
  -3   6  14      133.64      106.71      8.90 o
  -2   6  14        4.82       -4.12      4.12 o
  -1   6  14        5.08        2.58      4.55 o
   0   6  14      119.09      144.24      6.01 o
   1   6  14      389.90      364.65     10.31 o
   2   6  14        3.67        0.31      4.29 o
   3   6  14       29.58       31.46      4.15 o
   4   6  14      415.95      433.65     12.87 o
   5   6  14       70.44       80.81      8.46 o
   6   6  14       40.26       45.13      7.77 o
   7   6  14        3.20        6.26      5.89 o
   8   6  14       16.08       17.54      6.77 o
  -8   7  14        0.64       -3.08      6.18 o
  -7   7  14        7.86        3.88      6.02 o
  -6   7  14       35.83       45.94      7.42 o
  -5   7  14        2.33        5.11      6.02 o
  -4   7  14       85.45       78.38      9.75 o
  -3   7  14       28.10       28.17      6.99 o
  -2   7  14      157.33      145.67      7.74 o
  -1   7  14      192.17      188.26      9.54 o
   0   7  14       42.08       24.65      5.51 o
   1   7  14        1.93       -4.10      4.10 o
   2   7  14       33.72       35.28      5.04 o
   3   7  14       33.37       22.89      4.97 o
   4   7  14       53.26       59.25      6.25 o
   5   7  14       86.98       98.95      8.35 o
   6   7  14        2.29       -4.73      6.51 o
   7   7  14        3.70        4.03      7.93 o
   8   7  14       10.30       14.41      6.77 o
  -8   8  14        1.54       -5.78      5.78 o
  -7   8  14        0.27        0.71      6.08 o
  -6   8  14        1.92        5.52      6.10 o
  -5   8  14        0.07        5.55      6.37 o
  -4   8  14       89.20       87.05      7.01 o
  -3   8  14        0.57        7.26      5.03 o
  -2   8  14        6.49        0.19      4.70 o
  -1   8  14       25.50       23.05      6.95 o
   0   8  14        0.25       -1.84      4.87 o
   1   8  14       43.07       44.01      5.25 o
   2   8  14        0.06       -0.22      3.58 o
   3   8  14       11.32       14.41      4.86 o
   4   8  14        1.58        2.75      5.00 o
   5   8  14        5.21       -0.42      5.49 o
   6   8  14       16.44       22.39      6.97 o
   7   8  14        1.34        4.28      6.34 o
   8   8  14        1.26       -3.52      6.23 o
  -8   9  14        0.82       -1.80      6.17 o
  -7   9  14        0.00       -6.10      6.10 o
  -6   9  14        8.82       17.22      5.84 o
  -5   9  14        0.15       -1.37      7.25 o
  -4   9  14        0.36       -5.10      5.10 o
  -3   9  14      190.43      196.21     11.70 o
  -2   9  14       24.64       17.11      4.95 o
  -1   9  14       57.65       50.97      7.69 o
   0   9  14        2.69       -4.93      4.93 o
   1   9  14      223.63      242.49      8.82 o
   2   9  14       52.43       59.10      6.45 o
   3   9  14        3.96        1.22      4.54 o
   4   9  14      314.73      302.89     11.20 o
   5   9  14      157.06      144.81      9.67 o
   6   9  14       17.05       19.46      7.28 o
   7   9  14        3.17        1.36      5.72 o
   8   9  14        0.45        1.20      6.77 o
  -8  10  14        2.40        4.44      8.01 o
  -7  10  14        0.20        2.28      5.87 o
  -6  10  14        6.33       -0.17      5.50 o
  -5  10  14        5.42        6.19      5.58 o
  -4  10  14        2.78        2.24      5.21 o
  -3  10  14      141.19      131.26     10.17 o
  -2  10  14       49.47       48.29      5.83 o
  -1  10  14        7.05        4.66      7.37 o
   0  10  14       21.66       26.33      5.26 o
   1  10  14       36.38       34.12      5.43 o
   2  10  14       60.45       67.04      6.96 o
   3  10  14       96.08      107.99      6.94 o
   4  10  14       23.87       17.11      5.98 o
   5  10  14       39.04       44.47      7.60 o
   6  10  14       49.43       59.78      8.12 o
   7  10  14        3.01        7.05      6.22 o
   8  10  14        0.81       -1.49      6.98 o
  -8  11  14        2.66        6.49      6.54 o
  -7  11  14        8.25        8.89      5.50 o
  -6  11  14        2.18       -4.81      4.81 o
  -5  11  14       22.10       12.76      6.02 o
  -4  11  14        4.07       -3.48      5.41 o
  -3  11  14       54.51       40.44      6.92 o
  -2  11  14        0.01       -3.29      5.34 o
  -1  11  14        0.19       -1.08      4.72 o
   0  11  14       72.05       75.14      8.26 o
   1  11  14       17.16       26.97      5.34 o
   2  11  14        0.03       -3.80      4.62 o
   3  11  14        0.01       -5.03      5.03 o
   4  11  14        0.52       16.93      5.94 o
   5  11  14       30.63       27.97      7.07 o
   6  11  14        0.34        4.84      6.26 o
   7  11  14       51.96       59.23      8.73 o
  -7  12  14        0.03       -5.33      5.33 o
  -6  12  14        1.73        3.83      5.34 o
  -5  12  14       23.15       42.01      6.43 o
  -4  12  14        3.47        1.27      5.29 o
  -3  12  14       10.21       16.04      6.75 o
  -2  12  14       82.37      111.50      7.48 o
  -1  12  14       27.86       18.12      5.49 o
   0  12  14      150.42      125.74      9.28 o
   1  12  14        3.03       -1.98      4.81 o
   2  12  14       39.92       39.75      5.64 o
   3  12  14      108.11      135.39     10.99 o
   4  12  14        9.07       12.78      6.15 o
   5  12  14       16.04       13.51      6.55 o
   6  12  14       60.07       62.25      8.53 o
   7  12  14       24.70       35.11      8.03 o
  -7  13  14        0.03       -6.59      6.59 o
  -6  13  14        0.01       -4.11      5.36 o
  -5  13  14        3.78       -2.42      6.34 o
  -4  13  14        1.06        0.34      6.28 o
  -3  13  14        8.60        3.36      6.56 o
  -2  13  14       99.86      113.60     11.89 o
  -1  13  14       31.57       38.58      7.08 o
   0  13  14       21.02       29.73      6.56 o
   1  13  14        0.00        0.88      6.87 o
   2  13  14       61.33       51.30      6.10 o
   3  13  14        0.02       -2.37      7.23 o
   4  13  14       19.88       22.26      8.01 o
   5  13  14        6.48       11.39      8.13 o
   6  13  14        2.19        4.84      6.59 o
   7  13  14        2.88        6.85      7.04 o
  -7  14  14        0.18        1.15      7.13 o
  -6  14  14        1.17       10.42      6.92 o
  -5  14  14        7.48        9.33      7.40 o
  -4  14  14        0.20       -5.96      6.61 o
  -3  14  14        4.11       10.11      7.01 o
  -2  14  14       57.47       48.88      7.71 o
  -1  14  14       88.86      108.87     10.04 o
   0  14  14        2.43        1.99      5.59 o
   1  14  14        0.70       -3.91      6.23 o
   2  14  14        0.04       -4.99      6.11 o
   3  14  14       30.18       31.28      8.12 o
   4  14  14        0.69       -6.93      6.93 o
   5  14  14       66.56       62.54     11.01 o
   6  14  14       14.15       15.12      8.94 o
   7  14  14        7.13        0.00     18.50 o
  -6  15  14        0.32       -0.95      6.65 o
  -5  15  14        5.98        2.83      7.11 o
  -4  15  14        2.02       -6.53      6.53 o
  -3  15  14        3.22       -3.27      6.69 o
  -2  15  14        0.35       -5.02      8.52 o
  -1  15  14       20.10       35.03     12.59 o
   0  15  14        1.44       -3.27      5.97 o
   1  15  14        7.39        3.18      6.99 o
   2  15  14        1.74       -1.76      8.14 o
   3  15  14        3.35       -2.54      7.69 o
   4  15  14        1.53        6.36      8.14 o
   5  15  14        5.10        1.64      8.27 o
   6  15  14        0.05       -8.27      8.27 o
  -6  16  14        4.35        0.38      7.58 o
  -5  16  14       10.86        9.58      7.48 o
  -4  16  14        0.25        1.92      7.06 o
  -3  16  14       86.70      103.19      9.76 o
  -2  16  14       56.52       54.73     10.03 o
  -1  16  14        0.44       -3.62      6.53 o
   0  16  14       11.10        7.71      7.11 o
   1  16  14       13.71       10.02      6.74 o
   2  16  14       18.65       32.82      9.48 o
   3  16  14        0.53       -2.37      7.89 o
   4  16  14        2.43        5.66      8.22 o
   5  16  14        1.44       -3.17     10.57 o
   6  16  14        0.97        1.12     19.82 o
  -6  17  14       12.81       27.18      8.53 o
  -5  17  14        2.99       -1.53      7.62 o
  -4  17  14        3.83       -1.83      7.67 o
  -3  17  14        6.68       20.66     10.19 o
  -2  17  14       20.63       35.87     10.20 o
  -1  17  14        3.21        2.63      7.06 o
   0  17  14        2.00       14.88      7.54 o
   1  17  14        8.57        6.75      7.05 o
   2  17  14       17.90       23.75      9.90 o
   3  17  14       16.59        8.52     11.41 o
   4  17  14       65.67       70.01     10.61 o
   5  17  14       13.97       20.47     21.14 o
  -5  18  14        1.75        8.73      8.31 o
  -4  18  14        6.66        1.05     10.74 o
  -3  18  14       35.28       54.77     11.39 o
  -2  18  14        9.35       -3.85      9.45 o
  -1  18  14        4.57        3.44      7.91 o
   0  18  14       14.51       14.79      7.75 o
   1  18  14       13.79        3.82      7.31 o
   2  18  14        0.72        2.64     11.64 o
   3  18  14        4.43        1.63     12.49 o
   4  18  14       16.55       14.09     17.62 o
   5  18  14        0.02       -2.64      9.74 o
  -4  19  14        0.62      -10.99     10.99 o
  -3  19  14        0.25        1.12     10.61 o
  -2  19  14        4.54        6.42     10.03 o
  -1  19  14       13.84       16.42      8.39 o
   0  19  14        0.79        0.30      7.94 o
   1  19  14       16.70        9.15     10.23 o
   2  19  14       36.19       38.70     13.32 o
   3  19  14        3.49       -4.32     13.04 o
   4  19  14       22.90       17.62     18.50 o
  -4  20  14        2.14       -9.93     11.85 o
  -3  20  14        8.24        1.16     11.58 o
  -2  20  14        1.70      -10.44     10.44 o
  -1  20  14        0.23        1.20     10.07 o
   0  20  14        0.35       -2.46      8.72 o
   1  20  14        2.35        3.70     10.84 o
   2  20  14        2.47       -2.99     12.22 o
   3  20  14        5.95        4.52     13.96 o
  -3  21  14        2.05        6.61     11.60 o
  -2  21  14        5.45        3.49     11.85 o
  -1  21  14        4.89       10.32     11.09 o
   0  21  14       21.98        3.53      8.77 o
   1  21  14        0.77       16.21     28.19 o
   2  21  14        8.03       10.42     14.34 o
  -1  22  14        0.22       18.49     12.27 o
   0  22  14        5.65       -1.33     11.14 o
   1  22  14       24.44       25.02     14.50 o
  -7   0  15        2.03       12.33     12.33 o
  -5   0  15        0.02        6.17     12.33 o
  -3   0  15        6.95        0.88     13.21 o
  -1   0  15      113.91       96.89     14.97 o
   1   0  15       49.52       40.51      8.25 o
   3   0  15      346.73      339.79     22.90 o
   5   0  15      186.33      180.57     16.74 o
   7   0  15        0.52       -2.64      7.93 o
  -8   1  15        2.93       -2.85      8.03 o
  -7   1  15        1.02        2.96      8.65 o
  -6   1  15       10.56       17.40      9.02 o
  -5   1  15        1.17       -3.56      8.39 o
  -4   1  15        3.77       -7.93      8.81 o
  -3   1  15       31.77       26.51     11.01 o
  -2   1  15        2.81       -6.95      9.25 o
  -1   1  15        3.42       -1.32      8.72 o
   0   1  15        3.42       -3.82      3.82 o
   1   1  15        3.09       -0.99      4.60 o
   2   1  15      186.89      192.25     10.43 o
   3   1  15      199.04      202.57      8.78 o
   4   1  15       18.31       22.33      6.10 o
   5   1  15       26.29       25.10      6.85 o
   6   1  15        3.39       -5.27      5.27 o
   7   1  15        0.02        4.73      5.89 o
   8   1  15       14.76        9.06      6.52 o
  -8   2  15        5.30        2.46      6.08 o
  -7   2  15        0.12        5.81      9.69 o
  -6   2  15       59.40       77.00     10.59 o
  -5   2  15       17.03        0.44      8.72 o
  -4   2  15        5.22       11.06     10.57 o
  -3   2  15       41.99       60.31     10.26 o
  -2   2  15       33.23       26.65      9.64 o
  -1   2  15       10.94       16.42      7.55 o
   0   2  15      187.28      197.63      7.51 o
   1   2  15      446.67      452.99     12.87 o
   2   2  15      282.50      314.07     10.78 o
   3   2  15       52.35       58.99      6.12 o
   4   2  15      144.85      166.93      8.31 o
   5   2  15       49.08       69.20      8.39 o
   6   2  15        3.63       -1.71      5.27 o
   7   2  15       77.37       85.59      9.64 o
   8   2  15        4.21        0.19     13.21 o
  -8   3  15        0.12       -1.16      6.18 o
  -7   3  15        0.62       -6.40      6.40 o
  -6   3  15        9.95       10.59      6.30 o
  -5   3  15       16.95       26.10      7.12 o
  -4   3  15       37.38       32.36      7.12 o
  -3   3  15       32.47       29.55      7.00 o
  -2   3  15       19.75       29.02      7.12 o
  -1   3  15        1.21       -0.41      5.64 o
   0   3  15      224.14      263.44      8.81 o
   1   3  15      108.17      125.78      7.53 o
   2   3  15      834.19      824.86     18.26 o
   3   3  15        2.01        1.94      4.89 o
   4   3  15        1.53       -4.45      5.03 o
   5   3  15       41.04       51.30     18.94 o
   6   3  15       36.79       36.50      7.14 o
   7   3  15       51.31       51.95      8.39 o
   8   3  15       47.46       50.68      8.72 o
  -8   4  15        7.94        7.91      6.70 o
  -7   4  15       24.15       20.57      9.06 o
  -6   4  15        6.86        6.22      9.33 o
  -5   4  15       21.14       26.38     11.01 o
  -4   4  15       13.82       10.08      6.30 o
  -3   4  15      134.59      139.17      9.56 o
  -2   4  15       25.39       29.67      5.22 o
  -1   4  15        7.50        8.21      4.66 o
   0   4  15      393.87      410.00     12.58 o
   1   4  15       17.03       25.13      4.86 o
   2   4  15       65.07       67.09      5.94 o
   3   4  15      472.05      465.82     15.22 o
   4   4  15       20.70       17.32      5.76 o
   5   4  15       19.03        0.31      9.69 o
   6   4  15       14.81       14.09      6.52 o
   7   4  15       14.99       22.63      7.14 o
   8   4  15       36.69       38.66     18.94 o
  -8   5  15        0.08       -2.19      6.28 o
  -7   5  15        0.55        6.31      6.45 o
  -6   5  15        7.70       15.03      9.12 o
  -5   5  15        5.26        3.38      6.30 o
  -4   5  15      120.62      112.48      9.08 o
  -3   5  15        6.48        0.74      6.30 o
  -2   5  15      137.49      117.91      7.43 o
  -1   5  15       75.64       76.02      6.48 o
   0   5  15       18.40       17.36      5.31 o
   1   5  15       55.70       47.66      5.98 o
   2   5  15       20.62       25.08      5.14 o
   3   5  15      136.84      126.60      7.20 o
   4   5  15       33.13       42.05      6.05 o
   5   5  15       34.80       39.68      7.49 o
   6   5  15        3.68        7.93      6.23 o
   7   5  15        0.54       10.13      6.23 o
   8   5  15        0.59        6.54      6.52 o
  -8   6  15        1.78       -6.79     10.11 o
  -7   6  15       16.52        5.89     12.94 o
  -6   6  15        0.64        2.79      6.10 o
  -5   6  15        0.02        9.07      6.70 o
  -4   6  15        3.26        8.12      6.73 o
  -3   6  15       83.04       90.24      8.91 o
  -2   6  15       26.45       16.58      5.27 o
  -1   6  15        6.44        6.64      5.03 o
   0   6  15        0.99       -4.46      4.46 o
   1   6  15       28.98       33.36      5.13 o
   2   6  15        2.33       10.04      4.75 o
   3   6  15       69.40       67.49      6.13 o
   4   6  15       18.37       24.17      5.67 o
   5   6  15        2.69       -2.33      5.38 o
   6   6  15        5.86       -1.22      6.52 o
   7   6  15        9.27        2.25      6.14 o
   8   6  15        4.89        0.13      6.61 o
  -8   7  15        4.67        2.85      6.22 o
  -7   7  15       11.59       23.16      7.74 o
  -6   7  15        8.17        1.62      6.63 o
  -5   7  15       27.56       20.63      8.39 o
  -4   7  15       28.22       21.40      8.16 o
  -3   7  15      125.78      123.28      9.71 o
  -2   7  15       59.22       48.90      6.26 o
  -1   7  15        0.02       -4.72      5.81 o
   0   7  15        0.75       -3.83      6.74 o
   1   7  15       87.42       70.28      7.31 o
   2   7  15       15.39       11.42      5.03 o
   3   7  15       11.03        5.05      7.20 o
   4   7  15       65.12       55.45      6.50 o
   5   7  15        0.81       -4.84      4.84 o
   6   7  15       22.12       15.05      6.77 o
   7   7  15       27.75       23.43      7.77 o
   8   7  15        0.04        4.15      6.34 o
  -8   8  15       21.59       37.39     10.27 o
  -7   8  15        3.39       -3.19      6.76 o
  -6   8  15       10.94       16.89      7.07 o
  -5   8  15       15.32       10.60      8.73 o
  -4   8  15        0.00       -3.52      6.41 o
  -3   8  15       42.42       39.59     10.79 o
  -2   8  15        9.82        1.83      5.12 o
  -1   8  15        6.31       11.73      6.93 o
   0   8  15        2.03        3.64      6.50 o
   1   8  15       29.97       22.99      6.11 o
   2   8  15        8.27       11.59      4.34 o
   3   8  15        6.83       16.98      5.28 o
   4   8  15       37.08       43.94      6.62 o
   5   8  15        0.01        4.57      5.72 o
   6   8  15        0.25       -5.28      5.28 o
   7   8  15       57.15       65.61      9.69 o
   8   8  15        4.60        6.17      7.14 o
  -8   9  15        0.22       -4.37      7.88 o
  -7   9  15        7.63        5.14      7.21 o
  -6   9  15       33.31       38.07      8.05 o
  -5   9  15       16.86       13.07      7.60 o
  -4   9  15       11.86       12.23      7.36 o
  -3   9  15      122.99      106.01      9.43 o
  -2   9  15      138.15      163.76     10.37 o
  -1   9  15       39.83       29.31      7.24 o
   0   9  15        1.67        1.76      6.64 o
   1   9  15       18.72       26.77      6.82 o
   2   9  15       26.43       22.44      5.11 o
   3   9  15       25.80       32.38      5.62 o
   4   9  15      141.65      160.69     12.97 o
   5   9  15       24.54       33.59      7.23 o
   6   9  15       17.34       26.04      7.07 o
   7   9  15       23.29       37.55     11.45 o
  -7  10  15        0.02        0.52     11.54 o
  -6  10  15        6.52        6.11      7.42 o
  -5  10  15       23.40       23.26      6.30 o
  -4  10  15        0.89       -6.87      6.87 o
  -3  10  15       41.03       38.32      8.37 o
  -2  10  15       39.70       45.02      9.37 o
  -1  10  15        4.21       -1.12      9.81 o
   0  10  15       24.34       23.59      5.97 o
   1  10  15        1.59        2.88      4.66 o
   2  10  15      109.10      114.19      7.10 o
   3  10  15      203.65      236.72      9.44 o
   4  10  15       20.59       17.31      6.50 o
   5  10  15        0.31       -2.40      5.78 o
   6  10  15       10.76       21.42      7.08 o
   7  10  15        3.93        4.40     10.79 o
  -7  11  15        3.49        8.78      7.15 o
  -6  11  15        1.54       -2.36      6.10 o
  -5  11  15       38.47       44.79      7.10 o
  -4  11  15        0.07        0.40      7.36 o
  -3  11  15       97.64       97.90     10.19 o
  -2  11  15        0.60        2.17      5.73 o
  -1  11  15        0.02        3.50      5.60 o
   0  11  15        8.06        9.10      5.94 o
   1  11  15        1.38        5.18      6.01 o
   2  11  15       94.71      101.69      8.15 o
   3  11  15        0.00        3.97      6.04 o
   4  11  15       77.98       86.97     10.95 o
   5  11  15       61.50       55.83      8.27 o
   6  11  15        0.09       -1.83      5.93 o
   7  11  15        0.03       -6.50      6.76 o
  -7  12  15        1.85       -5.73      5.73 o
  -6  12  15        0.45       -1.07      5.52 o
  -5  12  15        0.06       -2.34      6.41 o
  -4  12  15        8.85       12.35      6.79 o
  -3  12  15        0.02       12.03      6.77 o
  -2  12  15        5.02        8.07      5.63 o
  -1  12  15        8.07       -1.52      5.77 o
   0  12  15       82.78       91.59      8.01 o
   1  12  15        2.72       -1.26      5.81 o
   2  12  15        3.12        8.83      5.81 o
   3  12  15        0.00        1.67      7.25 o
   4  12  15        0.52       -0.02      7.15 o
   5  12  15        6.43       -1.80     10.13 o
   6  12  15        1.77        3.57      7.24 o
   7  12  15       57.04      103.57     10.61 o
  -7  13  15        0.08        1.66      7.13 o
  -6  13  15        1.56       16.27      7.34 o
  -5  13  15       34.30       19.05      7.47 o
  -4  13  15        2.03       -5.01      7.63 o
  -3  13  15        7.55       21.26      7.71 o
  -2  13  15       11.79       11.45      5.79 o
  -1  13  15       58.24       46.89     11.70 o
   0  13  15        0.08       11.45      6.22 o
   1  13  15       49.56       35.27      7.30 o
   2  13  15       13.27        9.58      6.65 o
   3  13  15        1.18        1.21     12.74 o
   4  13  15        2.11        8.05      7.58 o
   5  13  15        7.14        2.43     13.65 o
   6  13  15        1.62        4.40      8.79 o
  -6  14  15        0.18       -2.98      6.95 o
  -5  14  15        1.63        1.95      7.31 o
  -4  14  15        1.18       10.32      7.11 o
  -3  14  15        4.21       -6.87      6.87 o
  -2  14  15        0.25       -8.17      8.61 o
  -1  14  15        1.60        0.20      5.92 o
   0  14  15       33.86       28.61      7.16 o
   1  14  15        9.82        6.45      6.17 o
   2  14  15        5.38       12.03      8.53 o
   3  14  15        4.41        5.34      7.75 o
   4  14  15        4.91       -2.50      7.58 o
   5  14  15        2.91        8.55      9.28 o
   6  14  15        4.96        3.24      8.94 o
  -6  15  15        1.21        2.40      7.95 o
  -5  15  15        2.40        4.27      7.61 o
  -4  15  15        0.05       -4.79      7.02 o
  -3  15  15        4.77        8.39      9.57 o
  -2  15  15       36.33       32.41     13.12 o
  -1  15  15       43.77       44.62      7.94 o
   0  15  15        1.86        0.88      6.20 o
   1  15  15       18.20       29.02      7.13 o
   2  15  15        6.54        7.05      8.95 o
   3  15  15        5.88        2.72      7.99 o
   4  15  15        8.97        8.89      8.41 o
   5  15  15       17.41       18.08     10.13 o
   6  15  15        0.29      -14.53     14.53 o
  -6  16  15       18.50       -3.52     17.62 o
  -5  16  15        0.16        1.37      7.71 o
  -4  16  15        0.63       16.29      8.07 o
  -3  16  15       19.87       37.88     10.43 o
  -2  16  15        3.47       -4.17     11.16 o
  -1  16  15       29.28       53.54     11.95 o
   0  16  15       10.91        3.16      7.01 o
   1  16  15        0.33        2.88      8.39 o
   2  16  15       17.73       18.03      9.48 o
   3  16  15       26.84       26.49     12.41 o
   4  16  15        1.48        5.67      9.45 o
   5  16  15        0.43       -9.06      9.06 o
  -5  17  15        6.68       -1.96      8.39 o
  -4  17  15        2.22        9.15     10.91 o
  -3  17  15        0.33        1.66      9.94 o
  -2  17  15       28.61       26.46     10.38 o
  -1  17  15       73.67       87.43      9.70 o
   0  17  15        0.00        0.04      7.13 o
   1  17  15        4.16       -4.25      6.48 o
   2  17  15        9.25       -0.86     11.85 o
   3  17  15       11.78       12.77     12.27 o
   4  17  15       16.39       -3.52     16.74 o
   5  17  15       10.61       30.83     11.57 o
  -4  18  15        8.65       13.82     11.40 o
  -3  18  15       36.29       33.19     11.49 o
  -2  18  15        1.22       15.21     10.66 o
  -1  18  15        0.50        3.36      7.45 o
   0  18  15        1.67       -7.01      7.01 o
   1  18  15        7.65       -5.24      9.40 o
   2  18  15       21.76       30.35     13.53 o
   3  18  15        7.21       16.34     23.78 o
   4  18  15        4.48      -12.33     17.62 o
  -4  19  15        1.41       -7.97     12.05 o
  -3  19  15        3.89       12.01     11.61 o
  -2  19  15        2.69       -1.64     10.89 o
  -1  19  15        1.94       -9.16      9.16 o
   0  19  15        7.50       20.13      8.43 o
   1  19  15        0.08       -1.90     10.03 o
   2  19  15        4.31       -7.99     21.14 o
   3  19  15        1.23        1.94     15.86 o
  -3  20  15        1.03       15.76     12.39 o
  -2  20  15        0.04       -1.63     16.85 o
  -1  20  15       10.93        6.22     10.99 o
   0  20  15       10.88       13.40      8.44 o
   1  20  15        2.79        6.35     12.00 o
   2  20  15        0.65       -9.10     17.18 o
   3  20  15        0.73        3.52     17.62 o
  -1  21  15        2.33        7.77     11.44 o
   0  21  15       11.49        9.30     11.92 o
   1  21  15        3.76       10.33     14.00 o
  -8   0  16        7.79        1.76     13.21 o
  -6   0  16       24.77       41.40     14.97 o
  -4   0  16       17.58       21.14     14.09 o
  -2   0  16      138.82      128.60     17.62 o
   0   0  16       44.04       67.82     15.86 o
   2   0  16       49.90       49.37      9.52 o
   4   0  16        0.45       -1.80      7.49 o
   6   0  16       27.97       37.00     11.45 o
   8   0  16        4.67        3.52      8.81 o
  -8   1  16        0.06       -3.28      6.45 o
  -7   1  16        7.01       18.24      9.64 o
  -6   1  16        1.77       -9.02      9.02 o
  -5   1  16       29.52       43.26     10.59 o
  -4   1  16        5.47        2.67      9.02 o
  -3   1  16        1.68       -8.39      8.39 o
  -2   1  16        5.95        1.76      9.97 o
  -1   1  16      252.11      227.82     14.63 o
   0   1  16       12.27        6.62     13.21 o
   1   1  16      229.39      256.63     10.44 o
   2   1  16      328.06      322.14     11.56 o
   3   1  16        8.97        4.01      5.22 o
   4   1  16       36.62       36.48      6.80 o
   5   1  16        5.58        2.20      6.23 o
   6   1  16        3.02       -0.88      5.61 o
   7   1  16       44.93       56.35      9.02 o
   8   1  16        1.35        0.63      6.52 o
  -8   2  16        0.15        2.36      6.73 o
  -7   2  16        6.08       16.08      7.36 o
  -6   2  16        5.51        3.08      9.34 o
  -5   2  16       29.45       10.85     19.82 o
  -4   2  16        1.59       -9.02      9.02 o
  -3   2  16        0.47        0.15      9.02 o
  -2   2  16       36.85       17.79      7.23 o
  -1   2  16        4.40        2.90      6.37 o
   0   2  16        1.19        8.81      9.34 o
   1   2  16       42.94       46.03      8.07 o
   2   2  16       26.06       35.21      6.19 o
   3   2  16        8.44        4.84      5.25 o
   4   2  16       16.18       14.52      6.18 o
   5   2  16        9.65        2.99      6.14 o
   6   2  16       10.63        4.84      6.23 o
   7   2  16       48.31       60.38     18.50 o
   8   2  16       26.26       44.80      8.72 o
  -8   3  16        1.15        9.09      6.95 o
  -7   3  16        0.19        0.48      6.70 o
  -6   3  16        9.91        3.20      6.60 o
  -5   3  16        3.83        7.86      6.95 o
  -4   3  16        1.99        3.62      6.03 o
  -3   3  16        0.27       -4.40      6.41 o
  -2   3  16        6.38       -6.41      6.60 o
  -1   3  16        0.09       -4.77      6.12 o
   0   3  16       85.13       90.63     17.62 o
   1   3  16        6.63       10.05      5.59 o
   2   3  16      259.55      276.15     10.97 o
   3   3  16       38.48       28.06      7.63 o
   4   3  16       17.11       22.15      6.28 o
   5   3  16       61.42       48.14      8.39 o
   6   3  16       84.21       87.65      9.97 o
   7   3  16        1.04       -0.88      6.23 o
   8   3  16        1.94        5.83      7.05 o
  -8   4  16        5.09        2.13      6.70 o
  -7   4  16        0.15       -3.75      8.46 o
  -6   4  16        6.30        4.64      6.39 o
  -5   4  16        0.10       -6.03      6.03 o
  -4   4  16       13.16       11.48      7.05 o
  -3   4  16        1.08       -1.51      6.26 o
  -2   4  16      421.80      395.71     18.01 o
  -1   4  16       60.95       77.20     12.13 o
   0   4  16      144.02      120.61      9.54 o
   1   4  16       52.75       56.50      6.01 o
   2   4  16       52.74       67.03      6.33 o
   3   4  16       15.17       20.64      6.05 o
   4   4  16       13.57       22.25      6.28 o
   5   4  16        7.30       11.45      6.23 o
   6   4  16       68.18       70.10     16.74 o
   7   4  16       25.79       33.73      8.39 o
   8   4  16        1.97       11.07      7.14 o
  -8   5  16        0.23        0.66      7.07 o
  -7   5  16       21.35       18.31      8.26 o
  -6   5  16       26.05       34.66      7.82 o
  -5   5  16        6.88       -0.29      8.03 o
  -4   5  16        0.00       -0.02      6.65 o
  -3   5  16       36.08       30.89      7.46 o
  -2   5  16       47.21       41.37      7.37 o
  -1   5  16       84.01       73.00      8.21 o
   0   5  16       27.56       16.46      7.05 o
   1   5  16       13.32       26.68      6.19 o
   2   5  16        1.70       -2.19      5.00 o
   3   5  16        5.23        8.01      5.10 o
   4   5  16       14.78        9.65      6.08 o
   5   5  16       12.60       14.97      6.85 o
   6   5  16       17.04        8.26      6.52 o
   7   5  16       96.60      121.27     11.51 o
   8   5  16        5.14       10.72      7.14 o
  -8   6  16        0.73       -2.36      6.70 o
  -7   6  16        0.64       -4.01      6.53 o
  -6   6  16       18.70       11.78      7.34 o
  -5   6  16        1.71        2.34      6.58 o
  -4   6  16       19.53       25.44      7.52 o
  -3   6  16       29.78       25.50      7.85 o
  -2   6  16        0.02       -0.38      6.25 o
  -1   6  16        8.31       -2.50      6.19 o
   0   6  16       58.12       36.85      7.89 o
   1   6  16        0.47        4.73      5.74 o
   2   6  16      261.81      284.63      9.90 o
   3   6  16       47.69       47.41      5.83 o
   4   6  16       43.78       46.41      6.70 o
   5   6  16       72.72       80.33     12.33 o
   6   6  16       20.14        2.64      6.85 o
   7   6  16        1.27        4.40      6.85 o
  -8   7  16        0.67        4.56      7.30 o
  -7   7  16        1.13        8.99      7.60 o
  -6   7  16        7.63       10.01      8.02 o
  -5   7  16        1.98       -4.76      6.79 o
  -4   7  16        0.65       -4.90      6.83 o
  -3   7  16       11.54        3.95      8.00 o
  -2   7  16       78.16       73.36      8.65 o
  -1   7  16       12.36       16.30      6.60 o
   0   7  16        5.88        0.38      6.41 o
   1   7  16      127.93      126.96      8.45 o
   2   7  16       52.20       75.27      7.57 o
   3   7  16        0.09       -3.24      4.90 o
   4   7  16        6.93        4.46      5.80 o
   5   7  16        0.03        3.32      6.16 o
   6   7  16       28.62       21.14     10.57 o
   7   7  16        2.47       18.81      7.77 o
  -7   8  16        0.79       -6.76      6.76 o
  -6   8  16        9.72       16.91      7.77 o
  -5   8  16        0.41        6.87      7.23 o
  -4   8  16       48.76       37.83      8.40 o
  -3   8  16        6.52        7.69      7.89 o
  -2   8  16       35.27       39.06      7.39 o
  -1   8  16       28.47       31.24      7.52 o
   0   8  16        3.91        3.07      6.50 o
   1   8  16       23.85       19.77      6.05 o
   2   8  16       10.24       17.19      6.12 o
   3   8  16      240.75      246.46      9.35 o
   4   8  16      152.76      179.71      9.65 o
   5   8  16        0.11       -1.24      6.10 o
   6   8  16        5.78        9.08      7.14 o
   7   8  16        2.19        1.11      7.14 o
  -7   9  16        0.02        0.47      7.20 o
  -6   9  16        0.18       -7.16      7.16 o
  -5   9  16        0.06       -1.00      7.32 o
  -4   9  16       33.97       28.97      8.41 o
  -3   9  16        1.79       -3.93     14.97 o
  -2   9  16        7.79        8.60      7.24 o
  -1   9  16        1.23       -6.40      6.40 o
   0   9  16       10.75        4.23      7.05 o
   1   9  16       26.72       24.11      6.18 o
   2   9  16      108.57      105.05      7.25 o
   3   9  16       13.91       11.25      6.70 o
   4   9  16        6.06       11.97      6.13 o
   5   9  16       29.76       29.38      7.49 o
   6   9  16       22.73       29.15      7.40 o
   7   9  16       11.81        8.39      7.77 o
  -7  10  16        0.95       -2.47      7.77 o
  -6  10  16        0.81       -0.53      7.85 o
  -5  10  16        0.28        5.19      7.62 o
  -4  10  16        0.63        4.40     19.38 o
  -3  10  16        8.70        1.94     21.58 o
  -2  10  16        0.01        6.23      6.39 o
  -1  10  16        0.12        8.53      7.62 o
   0  10  16        6.88       12.48      7.89 o
   1  10  16       10.20       10.33      5.88 o
   2  10  16       22.43       18.60      6.62 o
   3  10  16       40.42       28.25      9.56 o
   4  10  16        8.24        0.61      7.54 o
   5  10  16        0.73        6.68      6.63 o
   6  10  16        2.05       -1.52      6.57 o
   7  10  16        5.49       -2.20     11.01 o
  -7  11  16        1.40       -6.93      6.93 o
  -6  11  16        2.82        5.12     11.21 o
  -5  11  16       19.61       24.96     11.64 o
  -4  11  16        1.41      -10.26     10.26 o
  -3  11  16        7.34       -2.84     12.33 o
  -2  11  16       21.45       15.19      7.41 o
  -1  11  16        0.73        4.81      6.22 o
   0  11  16       32.79       21.37      8.65 o
   1  11  16        2.88       -5.26      5.50 o
   2  11  16       78.49       86.59      8.40 o
   3  11  16        0.94        2.00      7.32 o
   4  11  16       98.35       96.27      9.94 o
   5  11  16       79.12       89.36     14.97 o
   6  11  16        0.36        3.52      8.49 o
   7  11  16       12.24       15.86     19.38 o
  -7  12  16        0.03      -10.57     16.74 o
  -6  12  16        0.01       -6.36      8.73 o
  -5  12  16        4.40        7.59      6.94 o
  -4  12  16       16.30        9.67      8.01 o
  -3  12  16       65.13       72.39      8.57 o
  -2  12  16        2.49        1.32      8.41 o
  -1  12  16        6.02        6.40      6.11 o
   0  12  16        0.32       -3.57      5.73 o
   1  12  16       18.30       46.87      8.77 o
   2  12  16       68.05       66.31      9.97 o
   3  12  16       93.03      114.55     10.88 o
   4  12  16       14.58       13.67      8.01 o
   5  12  16        6.85        7.79      8.94 o
   6  12  16        7.87       23.84      9.60 o
  -6  13  16        4.01       -4.32      7.14 o
  -5  13  16        2.77       -7.01      7.01 o
  -4  13  16       15.90       21.78      7.80 o
  -3  13  16        8.04        5.74      7.68 o
  -2  13  16        3.07        3.84      9.05 o
  -1  13  16        2.82       -2.63      6.12 o
   0  13  16        4.53        6.83      6.85 o
   1  13  16        0.37       -1.03      5.97 o
   2  13  16        5.95       15.78      9.95 o
   3  13  16        0.06        8.55      7.99 o
   4  13  16        0.71        0.57      7.58 o
   5  13  16        0.89       -7.47     14.53 o
   6  13  16       38.08       33.66     13.65 o
  -6  14  16        1.11        4.51      8.05 o
  -5  14  16        8.45       11.18      7.92 o
  -4  14  16       15.60       12.18      7.81 o
  -3  14  16       11.91       11.12      9.67 o
  -2  14  16        0.68        2.38      8.68 o
  -1  14  16        4.70        4.59      7.07 o
   0  14  16        1.05        1.46      6.58 o
   1  14  16        5.46        4.93      6.36 o
   2  14  16        9.32       -8.94      8.94 o
   3  14  16       56.61       44.93     14.53 o
   4  14  16        0.04        1.99      9.28 o
   5  14  16        8.88       -0.17     18.06 o
   6  14  16        0.70        2.33     10.10 o
  -5  15  16        1.88        6.85      8.18 o
  -4  15  16       11.97        9.20     10.28 o
  -3  15  16        0.27      -12.00     12.00 o
  -2  15  16        3.73       -5.63      9.14 o
  -1  15  16        0.00       -1.74      6.83 o
   0  15  16        7.28        5.81      7.20 o
   1  15  16        2.99       12.38      9.66 o
   2  15  16        0.00        6.40      9.77 o
   3  15  16        1.67       -4.51     10.53 o
   4  15  16       13.13       -6.17     15.86 o
   5  15  16        7.24        4.38     11.45 o
  -5  16  16        0.94        0.17      8.10 o
  -4  16  16       52.22       55.43     11.86 o
  -3  16  16       19.12       30.66     11.08 o
  -2  16  16       20.44       44.24     11.50 o
  -1  16  16        2.27       -2.66      9.92 o
   0  16  16        0.10       -5.20      6.84 o
   1  16  16       32.65       41.18     10.87 o
   2  16  16        4.23       -3.57     11.41 o
   3  16  16        0.97       -2.75     13.65 o
   4  16  16        9.71       -2.64     16.74 o
   5  16  16        0.02       -6.09      9.74 o
  -4  17  16       39.86       41.49     12.35 o
  -3  17  16        0.90       -8.46      9.85 o
  -2  17  16       20.60       28.30     10.98 o
  -1  17  16        3.75       -1.06      9.50 o
   0  17  16        0.01       -6.88      6.88 o
   1  17  16        1.00       -5.12      9.46 o
   2  17  16       18.90       30.43     12.90 o
   3  17  16        4.33       13.99     12.90 o
   4  17  16       16.46        0.88     18.50 o
  -4  18  16        0.00       12.46     12.64 o
  -3  18  16        2.32        2.64     11.07 o
  -2  18  16       16.28        8.44     11.19 o
  -1  18  16       18.02        9.09     10.74 o
   0  18  16        0.31       12.44      7.72 o
   1  18  16        9.23       24.62     10.86 o
   2  18  16        0.52      -21.68     23.34 o
   3  18  16        0.82       -1.78     13.29 o
  -3  19  16        1.56       -0.07     11.79 o
  -2  19  16        0.05        3.14     11.36 o
  -1  19  16        0.40        9.32     11.19 o
   0  19  16        1.14       15.96     13.35 o
   1  19  16       44.01       70.98     13.06 o
   2  19  16        0.73        3.52     13.29 o
   3  19  16        0.52       23.78     19.38 o
  -2  20  16        0.00      -15.86     15.86 o
  -1  20  16        2.84       27.78     12.03 o
   0  20  16       16.01       15.59     11.63 o
   1  20  16        3.16       18.61     14.60 o
  -7   0  17        0.51      -13.21     13.21 o
  -5   0  17       13.60        8.81     14.09 o
  -3   0  17       40.74       78.39     16.74 o
  -1   0  17        3.19       -1.76     13.21 o
   1   0  17       47.29       36.11     15.86 o
   3   0  17      169.73      169.79     13.04 o
   5   0  17        7.69       18.50      9.69 o
   7   0  17        1.63        0.00      8.81 o
  -8   1  17        1.40       -6.58      6.58 o
  -7   1  17        0.06        4.07     19.38 o
  -6   1  17       13.30       12.60     10.26 o
  -5   1  17        0.00        9.25     10.59 o
  -4   1  17       36.89       42.21     13.21 o
  -3   1  17        0.00       -2.64      9.97 o
  -2   1  17      102.10       90.85     12.13 o
  -1   1  17       24.05       21.19     10.26 o
   0   1  17        0.26        7.36     14.97 o
   1   1  17        0.05      -11.89     11.89 o
   2   1  17        0.89       15.53      6.13 o
   3   1  17        0.25       -1.96      5.28 o
   4   1  17      128.34      140.08     14.97 o
   5   1  17        3.23       -0.44      6.85 o
   6   1  17        7.40        5.73      9.25 o
   7   1  17        0.41       -3.06      8.81 o
  -8   2  17        3.24        0.42      6.95 o
  -7   2  17        0.67        1.39      6.85 o
  -6   2  17       25.92       26.89      7.58 o
  -5   2  17        1.45       16.43     10.53 o
  -4   2  17       15.60        4.88     10.26 o
  -3   2  17        1.44        3.71      7.05 o
  -2   2  17        9.65       -2.97      6.95 o
  -1   2  17        0.53        4.68      9.02 o
   0   2  17      137.34      117.76     23.78 o
   1   2  17        1.40        0.65      9.64 o
   2   2  17        7.64        8.61      5.67 o
   3   2  17        8.36       12.54      5.91 o
   4   2  17       14.74       12.77      7.47 o
   5   2  17       76.05       82.72     10.26 o
   6   2  17        0.17       -2.16      8.37 o
   7   2  17        5.88       12.77      7.40 o
  -8   3  17        0.15       -6.93      6.93 o
  -7   3  17        6.82        5.02      6.93 o
  -6   3  17        2.33        7.05      7.15 o
  -5   3  17       10.29       16.16     11.28 o
  -4   3  17        0.31       -1.50      6.68 o
  -3   3  17       18.11        4.98      6.95 o
  -2   3  17       10.76        7.75      7.05 o
  -1   3  17      182.12      163.91     14.00 o
   0   3  17      190.84      174.36     14.63 o
   1   3  17      160.00      157.21     13.38 o
   2   3  17        7.14        4.21      5.84 o
   3   3  17       29.49       32.39      6.42 o
   4   3  17      136.81      140.39     14.53 o
   5   3  17        1.06        1.38      6.52 o
   6   3  17        1.44        5.08      6.52 o
   7   3  17        0.93       -2.85      6.52 o
  -8   4  17        0.62        1.14      7.83 o
  -7   4  17        0.99        0.35      9.84 o
  -6   4  17        0.12       -6.39      6.39 o
  -5   4  17        2.17       10.97      7.13 o
  -4   4  17       11.45        8.23      7.55 o
  -3   4  17        0.73       -2.07      6.50 o
  -2   4  17        6.86       -4.84      9.97 o
  -1   4  17      431.56      426.67     20.18 o
   0   4  17        0.87        1.98     10.26 o
   1   4  17       57.64       59.86     11.51 o
   2   4  17       64.84       53.54      6.94 o
   3   4  17       24.50       25.67      6.33 o
   4   4  17        0.03       -5.63      5.63 o
   5   4  17        7.40        2.37      7.14 o
   6   4  17       20.76       33.81      8.37 o
   7   4  17        3.93        9.25      6.85 o
  -7   5  17       10.01        8.62      7.32 o
  -6   5  17        1.79       -0.53      7.36 o
  -5   5  17       28.10       23.78      7.69 o
  -4   5  17        1.89       -4.75      6.93 o
  -3   5  17        0.26        8.40      7.99 o
  -2   5  17        0.57        0.83     14.97 o
  -1   5  17        0.19        5.31      6.12 o
   0   5  17        1.40        0.95      7.12 o
   1   5  17       91.54       98.88      9.85 o
   2   5  17        3.06        5.69      5.88 o
   3   5  17       33.12       25.78      6.13 o
   4   5  17       31.71       40.71      7.49 o
   5   5  17        0.12       -3.65      6.52 o
   6   5  17        0.57        3.29      7.14 o
   7   5  17       56.78       56.79     13.65 o
  -7   6  17        5.79       11.81      8.03 o
  -6   6  17        4.85        5.04      7.74 o
  -5   6  17        0.01        2.11      7.13 o
  -4   6  17        4.41        5.44      7.58 o
  -3   6  17       15.27       32.46      8.41 o
  -2   6  17        0.05        0.68      7.64 o
  -1   6  17        0.37       -0.32      5.87 o
   0   6  17      217.84      175.75     12.97 o
   1   6  17       68.92       50.55      8.53 o
   2   6  17        0.01        7.73      6.17 o
   3   6  17       24.76       23.21      6.01 o
   4   6  17       78.31      106.26      9.46 o
   5   6  17        2.62        2.94      7.40 o
   6   6  17       10.04        9.08     14.09 o
   7   6  17        3.07        4.40     10.13 o
  -7   7  17       23.84       26.91     13.80 o
  -6   7  17        0.15        0.79      7.46 o
  -5   7  17        5.17        6.14      7.55 o
  -4   7  17        3.98        6.46      8.03 o
  -3   7  17      186.53      185.16     15.17 o
  -2   7  17       55.18       54.58     10.79 o
  -1   7  17       17.75       10.53      6.68 o
   0   7  17       13.92       11.47     11.01 o
   1   7  17       14.03       26.32     10.61 o
   2   7  17       22.01       29.17      6.77 o
   3   7  17       72.12       82.81      8.21 o
   4   7  17       52.45       82.41      8.04 o
   5   7  17        8.08        6.63      6.98 o
   6   7  17        2.63        3.82     14.09 o
   7   7  17        0.89        5.47      7.40 o
  -7   8  17        0.02       -1.58      7.75 o
  -6   8  17       20.40       12.53      8.64 o
  -5   8  17        0.14       -3.37      9.72 o
  -4   8  17       92.62       97.29     14.00 o
  -3   8  17       15.62       31.98     13.65 o
  -2   8  17       50.83       52.93      8.75 o
  -1   8  17        6.20       12.75     10.28 o
   0   8  17       14.21       13.13      7.24 o
   1   8  17        1.62       11.21      7.77 o
   2   8  17       28.34       17.60      7.06 o
   3   8  17      111.45      120.32      9.69 o
   4   8  17        7.38        1.11      7.36 o
   5   8  17        5.86       10.81      6.79 o
   6   8  17        4.31        7.19      7.77 o
   7   8  17        2.95        3.98      7.62 o
  -7   9  17        3.03       12.76      9.07 o
  -6   9  17        0.10        2.41      7.77 o
  -5   9  17        0.00        1.74     11.41 o
  -4   9  17       13.32       11.57     11.41 o
  -3   9  17        8.40       -2.95     11.41 o
  -2   9  17        0.85       -0.55     11.45 o
  -1   9  17        0.71       -4.93      7.00 o
   0   9  17        0.03       -4.40      6.93 o
   1   9  17       14.90       12.87      8.30 o
   2   9  17        2.22       -4.90      7.77 o
   3   9  17       89.68       98.81     10.31 o
   4   9  17        0.03        1.35      7.60 o
   5   9  17        1.06        7.65      8.64 o
   6   9  17       11.09       25.92      7.93 o
  -7  10  17        0.96       10.43     11.85 o
  -6  10  17        0.73        1.67     11.85 o
  -5  10  17        8.01       -5.19     11.21 o
  -4  10  17        0.26       11.82     11.79 o
  -3  10  17        5.65        1.47     11.16 o
  -2  10  17        2.75        9.14     10.89 o
  -1  10  17        0.01        0.79     10.19 o
   0  10  17        8.11       10.38      7.67 o
   1  10  17        8.10       10.85      5.69 o
   2  10  17       23.88        9.92      8.40 o
   3  10  17        0.73       -3.90      7.36 o
   4  10  17       79.34      103.43     12.41 o
   5  10  17        0.07        1.59      8.79 o
   6  10  17       11.44       16.63      9.60 o
  -6  11  17        2.16       -8.16     11.40 o
  -5  11  17        0.02        3.74     12.04 o
  -4  11  17       17.24       12.73     12.27 o
  -3  11  17       14.65       20.87     15.86 o
  -2  11  17       12.09       10.66     13.65 o
  -1  11  17       87.16       98.84      9.15 o
   0  11  17        0.19       -0.95      5.87 o
   1  11  17        4.28        3.21      6.13 o
   2  11  17       12.45       19.20      8.95 o
   3  11  17        0.71       -1.61     13.12 o
   4  11  17       57.85       63.10     25.10 o
   5  11  17        0.87       -4.05      8.79 o
   6  11  17       67.78       37.89     11.21 o
  -6  12  17        7.76       -3.42      9.77 o
  -5  12  17        0.38       -4.59      9.08 o
  -4  12  17        9.56        0.79      9.49 o
  -3  12  17       21.99       15.01      9.83 o
  -2  12  17        0.45        5.89      9.33 o
  -1  12  17        0.10        0.93      6.43 o
   0  12  17        0.15       -6.11      6.11 o
   1  12  17       11.33       19.99      6.65 o
   2  12  17       67.54       81.69     11.17 o
   3  12  17        2.48       14.86     11.41 o
   4  12  17        9.80       24.72      9.93 o
   5  12  17        7.24       -1.94     10.13 o
   6  12  17        1.96       10.68      9.60 o
  -6  13  17        0.38      -10.70     10.70 o
  -5  13  17        0.48       -0.52     10.01 o
  -4  13  17        0.22       -1.14     13.97 o
  -3  13  17        0.66       -7.53      9.46 o
  -2  13  17        0.09       12.20     10.41 o
  -1  13  17       44.39       56.37     10.43 o
   0  13  17        8.42       11.46      7.16 o
   1  13  17        1.90        7.40      6.82 o
   2  13  17        2.51       -3.51      9.58 o
   3  13  17        1.42       -6.14     11.16 o
   4  13  17        6.35       20.23      9.93 o
   5  13  17       32.33       15.49     10.75 o
  -5  14  17        0.05       -1.76      8.33 o
  -4  14  17        0.32        8.87     10.52 o
  -3  14  17        0.69       -7.81      9.81 o
  -2  14  17       15.79        2.57      9.83 o
  -1  14  17        0.77       -0.72      6.70 o
   0  14  17        0.04        8.28      6.88 o
   1  14  17       10.45       22.87      9.85 o
   2  14  17       43.19       48.31     10.82 o
   3  14  17        4.95       20.37     12.13 o
   4  14  17        5.37        7.05     16.74 o
   5  14  17        5.51       -4.82     10.10 o
  -5  15  17        2.48       -3.78     10.84 o
  -4  15  17        5.27        3.04     10.46 o
  -3  15  17        5.17       -0.27     10.20 o
  -2  15  17        4.70       13.42      9.93 o
  -1  15  17        2.14        4.18     10.23 o
   0  15  17        1.51        3.31      7.30 o
   1  15  17       30.66       48.15     10.58 o
   2  15  17        1.21      -11.45     11.64 o
   3  15  17        1.69        8.87     12.90 o
   4  15  17        0.89       -2.64     17.62 o
   5  15  17        2.88       11.45     19.38 o
  -4  16  17        7.51       34.50     12.20 o
  -3  16  17        2.77        3.57     10.98 o
  -2  16  17       30.38       25.69     13.25 o
  -1  16  17        0.36        3.96      9.51 o
   0  16  17        6.80        4.24      7.63 o
   1  16  17        5.45        4.31     11.19 o
   2  16  17        4.63        7.33     12.77 o
   3  16  17        2.90      -12.46     12.46 o
   4  16  17        7.60       14.09     19.38 o
  -4  17  17        7.27       24.22     11.75 o
  -3  17  17        7.50       25.97     16.92 o
  -2  17  17        8.30        0.12      9.99 o
  -1  17  17        0.04       -9.51      9.51 o
   0  17  17        5.62       -3.46     15.38 o
   1  17  17        2.40       10.88     10.86 o
   2  17  17        3.45        0.49     13.29 o
   3  17  17       27.46       29.55     14.55 o
  -3  18  17        3.99        2.76     13.73 o
  -2  18  17        7.42        2.64     15.36 o
  -1  18  17       10.08      -10.54     10.54 o
   0  18  17        1.34        0.05      8.39 o
   1  18  17       13.15       26.56     11.92 o
   2  18  17        0.52        7.74     14.97 o
  -1  19  17       11.71       21.87     12.50 o
   0  19  17        0.20      -10.71     23.78 o
   1  19  17        0.49       -8.29     13.04 o
  -6   0  18        8.75       26.43     15.86 o
  -4   0  18        4.09       13.21     15.86 o
  -2   0  18       17.95       13.21     15.86 o
   0   0  18        1.43       -3.52     13.21 o
   2   0  18       60.77       77.51     17.62 o
   4   0  18       21.83       29.07     12.33 o
   6   0  18       37.86       23.78     11.45 o
  -7   1  18        0.00       -8.06      8.06 o
  -6   1  18        5.41       12.16     10.89 o
  -5   1  18        9.25       -0.58     10.89 o
  -4   1  18        0.04       -8.81      9.97 o
  -3   1  18       20.18       21.58     11.21 o
  -2   1  18        0.27       -1.76     10.59 o
  -1   1  18       64.50       48.83     19.38 o
   0   1  18       13.68       -9.98     10.26 o
   1   1  18       12.80       16.61     10.89 o
   2   1  18       60.56       55.85     13.65 o
   3   1  18       10.74        8.89      6.36 o
   4   1  18       42.73       29.51      8.72 o
   5   1  18        8.52        2.53      7.40 o
   6   1  18        2.22        9.69      7.47 o
   7   1  18        5.26       14.53      8.10 o
  -7   2  18       16.08       23.35      8.21 o
  -6   2  18        3.61        3.50      7.85 o
  -5   2  18        0.09       -7.36      7.36 o
  -4   2  18       12.11        3.49      7.58 o
  -3   2  18        0.06       -4.19      7.48 o
  -2   2  18       19.96       19.71     11.45 o
  -1   2  18        0.00        3.96     10.59 o
   0   2  18       71.87       69.62     12.46 o
   1   2  18       48.16       44.48     11.83 o
   2   2  18        0.02        1.46     11.89 o
   3   2  18        7.84        4.88      6.06 o
   4   2  18       23.73       26.87      8.72 o
   5   2  18        1.50       -6.77      6.77 o
   6   2  18      128.47      156.28     13.38 o
   7   2  18        0.00       -0.44      7.47 o
  -7   3  18       12.15        7.08      7.89 o
  -6   3  18        0.44       12.79      8.82 o
  -5   3  18        4.12        4.01      7.67 o
  -4   3  18        1.81       -5.63      7.32 o
  -3   3  18        1.25        0.26     10.53 o
  -2   3  18        4.81        4.84     11.21 o
  -1   3  18        1.15        7.51     10.53 o
   0   3  18       17.26        5.96     10.89 o
   1   3  18      263.70      304.81     17.44 o
   2   3  18       10.60       -4.40      9.97 o
   3   3  18        0.01       -3.09      6.13 o
   4   3  18       27.01       38.81      9.34 o
   5   3  18        5.26        1.52      7.77 o
   6   3  18        6.41       18.94      8.10 o
   7   3  18       57.14       76.22     10.89 o
  -7   4  18        5.96       18.03     10.89 o
  -6   4  18       10.62       16.22      8.33 o
  -5   4  18        4.05        7.79      8.12 o
  -4   4  18       13.01       19.99      8.30 o
  -3   4  18       26.74       20.59     11.41 o
  -2   4  18        0.80        0.86     11.51 o
  -1   4  18        1.53       18.78     11.51 o
   0   4  18        0.10        4.19     10.26 o
   1   4  18       41.84       37.00     10.59 o
   2   4  18        1.32        9.83     18.94 o
   3   4  18       12.81        7.31      7.75 o
   4   4  18       24.02       33.76      9.02 o
   5   4  18       63.84       74.76     10.89 o
   6   4  18        3.26       -7.14      7.14 o
   7   4  18        7.21        2.99     15.41 o
  -7   5  18        0.25       -5.88      7.55 o
  -6   5  18        1.59       -1.79      8.21 o
  -5   5  18       19.14       16.15      8.23 o
  -4   5  18        0.51        5.14      8.01 o
  -3   5  18       35.24        6.27     19.38 o
  -2   5  18        9.64       12.80     15.41 o
  -1   5  18       38.93       14.09     11.83 o
   0   5  18        0.18       15.83     11.16 o
   1   5  18       20.95       22.29     11.16 o
   2   5  18       53.06       56.94     14.53 o
   3   5  18        0.80       -2.78      6.95 o
   4   5  18        4.88        7.79      8.03 o
   5   5  18        6.92        5.85      7.93 o
   6   5  18        0.30      -11.01     11.01 o
   7   5  18        3.92        0.92      7.77 o
  -7   6  18        6.54       -7.02      8.08 o
  -6   6  18        0.56       -1.95      7.75 o
  -5   6  18        0.76       -2.93      7.99 o
  -4   6  18       15.97       30.78     11.41 o
  -3   6  18        0.42        2.67     10.78 o
  -2   6  18       16.48        9.69     13.21 o
  -1   6  18        7.09       25.75      7.79 o
   0   6  18      367.03      402.63     16.22 o
   1   6  18        8.71        1.41      7.25 o
   2   6  18        9.02        2.34      7.84 o
   3   6  18        0.10       -3.61      7.25 o
   4   6  18       27.20        5.29     11.45 o
   5   6  18       58.70       60.84     22.02 o
   6   6  18       18.02        4.40      8.10 o
  -7   7  18        0.92        8.54      8.58 o
  -6   7  18        6.17        4.61      8.37 o
  -5   7  18        3.65       10.84     12.04 o
  -4   7  18        0.66       -8.32     11.16 o
  -3   7  18        0.15       14.60     20.26 o
  -2   7  18       10.21       31.64     12.41 o
  -1   7  18        5.81       12.22      7.15 o
   0   7  18        1.03       -2.12      7.58 o
   1   7  18        9.37       19.50      9.06 o
   2   7  18        0.83       -2.54      7.89 o
   3   7  18        7.93        5.28      6.69 o
   4   7  18       11.73       24.66     12.33 o
   5   7  18        6.48        7.05     10.57 o
   6   7  18       35.54       38.15      9.52 o
  -6   8  18        0.03       -8.83     11.21 o
  -5   8  18        0.23       -9.39     11.64 o
  -4   8  18       24.62       11.29     12.13 o
  -3   8  18       15.16       -5.67     11.51 o
  -2   8  18        6.51        9.43     11.51 o
  -1   8  18       22.07       28.18      8.12 o
   0   8  18        8.70       10.44      7.79 o
   1   8  18       10.86        7.47      7.46 o
   2   8  18        0.37       -2.38      7.89 o
   3   8  18        2.43       -7.17      7.46 o
   4   8  18        1.13       -6.20      8.13 o
   5   8  18        0.02       -0.88      9.69 o
   6   8  18        9.66       17.62     11.45 o
  -6   9  18        4.69       -2.08     12.90 o
  -5   9  18        0.60       -3.66     12.13 o
  -4   9  18       10.62       15.12     12.67 o
  -3   9  18        5.77       26.45     12.67 o
  -2   9  18        1.99        2.56     13.21 o
  -1   9  18        6.29       13.34      9.73 o
   0   9  18        4.92       -2.88      7.41 o
   1   9  18       59.47       59.82      9.58 o
   2   9  18        3.22        6.90      8.64 o
   3   9  18        3.81       16.69     11.16 o
   4   9  18        3.94       -2.17     13.65 o
   5   9  18       23.16       12.85      9.45 o
   6   9  18        0.50       12.33     11.45 o
  -6  10  18        5.31       10.09     13.53 o
  -5  10  18        3.12       11.43     13.29 o
  -4  10  18        3.32      -11.01     15.41 o
  -3  10  18       79.73       97.55     29.07 o
  -2  10  18        0.49      -12.61     19.82 o
  -1  10  18       14.70       10.24      8.52 o
   0  10  18        1.25       -4.40      7.67 o
   1  10  18        0.45       -3.75      5.58 o
   2  10  18       19.98       17.98      9.58 o
   3  10  18       49.19       35.88     11.41 o
   4  10  18        2.73       -8.69      9.10 o
   5  10  18        0.51       -7.64      8.94 o
   6  10  18        5.26        5.29     11.45 o
  -6  11  18        0.00       -4.65     13.12 o
  -5  11  18        4.57       -4.96     12.49 o
  -4  11  18        0.90      -11.79     12.67 o
  -3  11  18        5.40       -6.25     15.86 o
  -2  11  18        0.00        9.48     12.90 o
  -1  11  18        6.26       -3.62      6.36 o
   0  11  18        1.38       -4.47      6.12 o
   1  11  18        0.14       -5.04      5.97 o
   2  11  18       40.58       35.70     10.09 o
   3  11  18        6.90       -7.05     10.78 o
   4  11  18        7.92        8.81     16.74 o
   5  11  18        2.07        4.54      9.93 o
  -5  12  18        0.01       -9.34     10.42 o
  -4  12  18        0.02        4.51     11.60 o
  -3  12  18        0.97       18.45      9.94 o
  -2  12  18        1.72       10.52     12.47 o
  -1  12  18        5.06        3.55      6.22 o
   0  12  18        0.60       -6.05      6.05 o
   1  12  18        3.32        9.28     10.89 o
   2  12  18        4.10       16.08      9.80 o
   3  12  18        1.92       -1.43     11.41 o
   4  12  18       11.35       -4.40     14.97 o
   5  12  18        6.23        7.51     10.13 o
  -5  13  18       10.60        3.59     11.50 o
  -4  13  18        0.74        4.77     10.68 o
  -3  13  18        0.00       -8.86      9.58 o
  -2  13  18        7.23       -5.64      9.23 o
  -1  13  18        2.52        2.53      9.19 o
   0  13  18        0.09       12.56      7.39 o
   1  13  18        1.51        0.00      9.33 o
   2  13  18        0.39        3.70     11.46 o
   3  13  18        0.01       -3.85     11.79 o
   4  13  18       10.62       13.21     16.74 o
   5  13  18        0.61       35.23     20.26 o
  -5  14  18        0.01        1.68     11.55 o
  -4  14  18        0.05      -10.80     11.22 o
  -3  14  18        4.24        6.58     10.86 o
  -2  14  18        0.00       12.89     14.46 o
  -1  14  18        0.43       -6.59      9.82 o
   0  14  18        9.50       12.10      7.45 o
   1  14  18        0.06       -4.95      9.07 o
   2  14  18        0.15       -4.16     20.70 o
   3  14  18        3.19        6.92     12.77 o
   4  14  18       10.16       24.66     18.50 o
  -4  15  18        0.50      -11.43     11.43 o
  -3  15  18        0.16       17.00     11.40 o
  -2  15  18       18.23       25.88     10.91 o
  -1  15  18        1.91       -3.33     10.15 o
   0  15  18        2.67       16.86      8.21 o
   1  15  18        3.68       17.87     10.46 o
   2  15  18        1.04        6.34     12.49 o
   3  15  18       12.29        1.85     12.90 o
   4  15  18        4.36       27.31     19.38 o
  -3  16  18        9.95       -5.12     11.36 o
  -2  16  18       17.91       25.39     11.64 o
  -1  16  18        0.01       -8.18      9.67 o
   0  16  18       10.23       11.57      8.51 o
   1  16  18        0.01      -10.11     10.11 o
   2  16  18       11.17       14.50     13.92 o
   3  16  18       24.17       17.86     13.53 o
  -3  17  18        6.44       -6.17     15.86 o
  -2  17  18       12.23        2.40     19.78 o
  -1  17  18        2.39       -4.83     10.62 o
   0  17  18        1.53       -4.88     10.16 o
   1  17  18        0.61        8.30     11.22 o
   2  17  18        2.37       12.93     14.16 o
  -1  18  18        3.23       -3.74     12.82 o
   0  18  18        3.40       18.22     21.58 o
   1  18  18        3.31        9.45     13.85 o
  -7   0  19        4.52        0.00     17.62 o
  -5   0  19        2.70        6.17     16.74 o
  -3   0  19        0.53       -4.40     16.74 o
  -1   0  19        4.16       -9.69     14.97 o
   1   0  19        0.81       -5.29     16.74 o
   3   0  19        1.14        2.64     15.86 o
   5   0  19      113.61      100.42     17.62 o
  -7   1  19        0.00        0.71      8.33 o
  -6   1  19        2.22       -8.12      8.12 o
  -5   1  19       10.40       25.34     12.13 o
  -4   1  19        6.27       -0.88     11.51 o
  -3   1  19       27.97       26.00     12.13 o
  -2   1  19       67.71       66.28     13.04 o
  -1   1  19       14.14       10.24     14.97 o
   0   1  19        0.03       -0.70     13.21 o
   1   1  19       59.10       42.28     13.08 o
   2   1  19       58.49       25.98     11.21 o
   3   1  19        7.18       -3.20     10.26 o
   4   1  19        1.17       -3.77      7.77 o
   5   1  19        5.33       -5.29      7.77 o
   6   1  19        9.62       14.48     13.21 o
  -7   2  19        0.40        8.23      8.43 o
  -6   2  19       20.11       24.84      9.14 o
  -5   2  19        8.25       18.46      8.43 o
  -4   2  19        6.08       -5.69     14.97 o
  -3   2  19        5.09       -0.64     11.51 o
  -2   2  19       16.12       -3.96     14.53 o
  -1   2  19       19.70       48.83     12.41 o
   0   2  19        1.83       -5.51     10.89 o
   1   2  19        3.10       -4.40     11.21 o
   2   2  19        0.01        2.88     11.89 o
   3   2  19       33.07       29.31     11.51 o
   4   2  19       46.29       37.00     14.09 o
   5   2  19       24.22       18.65      9.02 o
   6   2  19       74.99       94.64     16.74 o
  -7   3  19        0.03       -4.54      8.33 o
  -6   3  19        5.44       -0.58      8.42 o
  -5   3  19       16.31       22.64      9.40 o
  -4   3  19        8.83       12.21     11.51 o
  -3   3  19       22.91       27.61     23.78 o
  -2   3  19        0.22       18.22     11.79 o
  -1   3  19        1.26        8.37     15.41 o
   0   3  19       34.34       35.14     11.79 o
   1   3  19      103.08      129.58     13.70 o
   2   3  19        0.03       23.68     11.45 o
   3   3  19       10.54       27.31     12.33 o
   4   3  19       18.14       14.97     13.21 o
   5   3  19       50.16       63.36     14.09 o
   6   3  19       30.40       25.00      9.64 o
  -7   4  19        0.11        3.89      9.14 o
  -6   4  19        0.08       -7.50     14.43 o
  -5   4  19        2.49        4.43     27.31 o
  -4   4  19       11.94       18.87     11.79 o
  -3   4  19       11.27        3.86     13.21 o
  -2   4  19        3.47       -4.56     12.13 o
  -1   4  19       44.95       32.59     12.41 o
   0   4  19       24.61       30.87     15.41 o
   1   4  19        0.52        6.05     20.70 o
   2   4  19        0.15       -0.40     10.89 o
   3   4  19       66.74       65.47     16.30 o
   4   4  19        1.83       12.33     12.33 o
   5   4  19        2.56       -1.76     12.33 o
   6   4  19        5.58       -0.78     11.01 o
  -6   5  19        0.00        2.66     12.41 o
  -5   5  19        1.26       20.70     13.08 o
  -4   5  19       16.56       18.21     14.53 o
  -3   5  19        2.61        2.17     12.13 o
  -2   5  19        1.26        1.60     12.13 o
  -1   5  19       56.89       43.29     13.04 o
   0   5  19        0.11      -10.26     10.26 o
   1   5  19       47.97       25.50     18.94 o
   2   5  19        0.08      -10.89     10.89 o
   3   5  19        0.21       -1.48     10.89 o
   4   5  19       47.60       41.40     14.09 o
   5   5  19       23.39       19.38     12.33 o
   6   5  19        7.52       -1.76     10.57 o
  -6   6  19        1.70       -5.29     12.49 o
  -5   6  19        0.00       -5.96     12.04 o
  -4   6  19        6.89       14.53     12.46 o
  -3   6  19        0.56       10.76     12.76 o
  -2   6  19        0.81        5.89     12.04 o
  -1   6  19        0.59        6.61     12.41 o
   0   6  19        5.46       21.23     11.79 o
   1   6  19       20.30       26.75     11.79 o
   2   6  19       29.61       27.48     14.09 o
   3   6  19       12.66        8.81     16.74 o
   4   6  19        2.57        6.17     11.45 o
   5   6  19       20.39       14.97     12.33 o
   6   6  19        0.02       -7.05     10.57 o
  -6   7  19        0.03        0.73     12.90 o
  -5   7  19       11.95       24.07     13.29 o
  -4   7  19        0.00        1.50     12.76 o
  -3   7  19       12.29       16.06     13.04 o
  -2   7  19        0.52       14.01     13.04 o
  -1   7  19        3.02        0.10      7.87 o
   0   7  19       10.07        5.45      8.01 o
   1   7  19        1.39       -6.50      7.33 o
   2   7  19       29.18       30.46      9.94 o
   3   7  19       73.31       79.28     19.38 o
   4   7  19        1.53        4.40     11.45 o
   5   7  19       11.93        8.81     12.33 o
   6   7  19        6.20       14.09     12.33 o
  -6   8  19       12.71       19.30     13.53 o
  -5   8  19        2.03        2.79     12.90 o
  -4   8  19        8.82       22.04     13.66 o
  -3   8  19       17.98       15.68     12.76 o
  -2   8  19       15.09       29.84     12.76 o
  -1   8  19        0.10       -2.55      7.97 o
   0   8  19       96.97      102.18     16.82 o
   1   8  19        8.99        8.00      8.87 o
   2   8  19       16.18        8.72      9.06 o
   3   8  19       30.90       19.63     12.13 o
   5   8  19        0.95       22.02     12.33 o
   6   8  19        6.04        0.00     11.45 o
  -6   9  19        0.05        6.89     13.53 o
  -5   9  19        8.09       10.49     13.53 o
  -4   9  19        7.16       -9.53     13.53 o
  -3   9  19       40.33       70.15     14.79 o
  -2   9  19        5.90        0.11     12.67 o
  -1   9  19        4.27       -7.25     10.22 o
   0   9  19        3.22       -7.06      7.06 o
   1   9  19        3.32       -4.32      8.65 o
   2   9  19        2.06       -8.45      8.54 o
   3   9  19        0.71       -5.29     16.74 o
   4   9  19        0.98        7.93     15.86 o
   5   9  19       15.91       17.62     12.33 o
  -5  10  19        4.05       -7.72     14.16 o
  -4  10  19        4.27       15.70     14.16 o
  -3  10  19        1.57       -7.76     13.29 o
  -2  10  19        3.06       -1.18     13.66 o
  -1  10  19        0.44       10.42      8.37 o
   0  10  19        5.22       11.60      8.52 o
   1  10  19        9.93       10.44      8.97 o
   2  10  19        1.07        0.30      9.25 o
   3  10  19       18.70        5.42     11.64 o
   4  10  19       11.52        7.05     16.74 o
   5  10  19        0.54       -1.76     17.62 o
  -5  11  19        0.50      -14.16     14.16 o
  -4  11  19        2.45      -13.21     13.76 o
  -3  11  19        1.03      -12.19     13.66 o
  -2  11  19        6.97        1.52     15.41 o
  -1  11  19        0.26       -5.06      9.14 o
   0  11  19       12.81       13.74      7.27 o
   1  11  19       34.86       44.61     10.63 o
   2  11  19       52.94       62.34     11.25 o
   3  11  19        3.92       -2.30     12.04 o
   4  11  19        2.54       19.38     17.62 o
   5  11  19       11.59       23.78     20.26 o
  -5  12  19        3.89       -2.20     10.91 o
  -4  12  19        2.44       15.51     11.50 o
  -3  12  19        0.00        8.81     10.72 o
  -2  12  19       13.52       18.22     10.46 o
  -1  12  19        0.64       -6.52      8.27 o
   0  12  19        4.31       -6.84     10.23 o
   1  12  19       14.06        4.61     10.64 o
   2  12  19       11.74        2.29     16.30 o
   3  12  19        1.56       12.20     12.27 o
   4  12  19        2.14      -14.97     14.97 o
  -4  13  19        0.23       -9.70     11.62 o
  -3  13  19       11.42        6.04     10.40 o
  -2  13  19        0.28       -6.86      9.99 o
  -1  13  19        0.19       -9.00      9.00 o
   0  13  19        0.64        3.71      7.57 o
   1  13  19       50.08       49.68     11.13 o
   2  13  19        0.39       -5.48     20.70 o
   3  13  19       18.00       -0.34     12.67 o
   4  13  19        2.51       17.62     18.50 o
  -4  14  19        0.03      -11.85     11.85 o
  -3  14  19        0.03       14.40     12.04 o
  -2  14  19        4.52       11.42     10.89 o
  -1  14  19        2.32        1.25     16.32 o
   0  14  19        0.23       15.16      8.52 o
   1  14  19        6.13        6.38     10.35 o
   2  14  19        6.94      -12.04     12.04 o
   3  14  19        0.31       -4.55     12.67 o
  -3  15  19        2.73       -4.94     16.53 o
  -2  15  19        5.63        5.14     10.72 o
  -1  15  19        0.03       10.84     10.98 o
   0  15  19        0.17       14.41     11.34 o
   1  15  19        0.04        0.41     10.12 o
   2  15  19        4.33        4.48     25.10 o
   3  15  19        7.31        9.96     14.16 o
  -2  16  19       18.20       15.70     11.80 o
  -1  16  19        0.32        8.51     10.96 o
   0  16  19       28.79       14.59     17.12 o
   1  16  19        4.70       -6.32     10.54 o
   2  16  19        4.04       34.84     14.39 o
   0  17  19        7.05       12.33     24.66 o
  -6   0  20        0.12        1.76     19.38 o
  -4   0  20        0.31       -9.69     16.74 o
  -2   0  20       21.12       54.61     19.38 o
   0   0  20       26.83       32.59     18.50 o
   2   0  20       11.24       26.43     17.62 o
   6   0  20        7.20      -10.57     11.45 o
  -6   1  20        1.44      -12.29     16.30 o
  -5   1  20        3.58       14.09     13.70 o
  -4   1  20        0.47        4.40     12.46 o
  -3   1  20        5.02      -12.13     12.13 o
  -2   1  20        1.41        0.56     12.33 o
  -1   1  20       21.90       27.18     13.04 o
   0   1  20        5.16        4.53     12.77 o
   1   1  20       48.09       93.77     14.63 o
   2   1  20        7.28        4.54     12.13 o
   3   1  20        6.13        8.81     11.83 o
   6   1  20        1.87       15.86     13.21 o
  -6   2  20        0.63        7.75     13.66 o
  -5   2  20        5.61        3.02     13.04 o
  -4   2  20        0.61      -15.92     19.82 o
  -3   2  20        0.51       -4.45     12.13 o
  -2   2  20        0.23        3.74     12.76 o
  -1   2  20       25.75       29.15     13.04 o
   0   2  20        0.12      -11.83     11.83 o
   1   2  20        1.20       -5.29     12.46 o
   2   2  20       11.78       10.13     12.46 o
   3   2  20        0.86        5.00     11.51 o
   6   2  20        1.81        5.29     13.21 o
  -6   3  20        0.84        2.70     13.66 o
  -5   3  20        0.55        4.83     13.38 o
  -4   3  20        1.88        3.08     12.46 o
  -3   3  20        3.78        8.98     12.41 o
  -2   3  20        2.02        2.60     12.41 o
  -1   3  20       30.22       15.83     23.34 o
   0   3  20        0.18       -2.20     13.08 o
   1   3  20        2.40       -5.29     12.46 o
   2   3  20       14.71        7.05     12.46 o
   3   3  20       34.99       30.83     17.62 o
   6   3  20        0.00      -12.33     12.33 o
  -6   4  20        0.31       12.77     14.33 o
  -5   4  20        3.22        1.37     13.38 o
  -4   4  20        0.07        3.61     13.29 o
  -3   4  20        5.59        5.92     13.65 o
  -2   4  20        3.93       -5.65     14.97 o
  -1   4  20        4.86        7.05     13.08 o
   0   4  20       96.76      124.69     15.87 o
   1   4  20        9.30      -11.79     11.79 o
   2   4  20       21.34       31.42     13.38 o
   3   4  20        1.61        0.88     16.74 o
   6   4  20       21.21       29.07     14.09 o
  -6   5  20        1.21        5.57     13.66 o
  -5   5  20        1.74       12.87     14.28 o
  -4   5  20        5.36        6.61     19.82 o
  -3   5  20        2.10       11.01     13.08 o
  -2   5  20       20.34       13.29     13.29 o
  -1   5  20       20.97       36.60     14.00 o
   0   5  20       72.02      108.52     14.91 o
   1   5  20        3.39      -12.13     12.13 o
   2   5  20        0.15        1.19     29.07 o
   3   5  20       71.56      100.42     20.26 o
  -6   6  20        1.56      -16.23     24.22 o
  -5   6  20        2.88       -4.56     13.53 o
  -4   6  20        0.32        2.90     13.66 o
  -3   6  20        0.11       10.74     14.97 o
  -2   6  20        2.03        7.05     13.38 o
  -1   6  20        6.47        2.60     12.41 o
   0   6  20        0.76       -0.38     12.13 o
   1   6  20        7.97        8.53     12.76 o
   2   6  20        1.16       18.63     12.77 o
   3   6  20       10.95       36.11     18.50 o
  -5   7  20        8.42       21.96     14.55 o
  -4   7  20       20.01       16.78     18.50 o
  -3   7  20        8.08       27.19     14.28 o
  -2   7  20       23.04       26.09     16.30 o
  -1   7  20       17.13       24.85     13.38 o
   0   7  20        0.80       -5.02     12.41 o
   1   7  20        0.81        2.20     12.46 o
   2   7  20        0.00        4.74     12.13 o
   3   7  20       15.34        7.93     18.50 o
  -5   8  20       11.89       29.24     16.16 o
  -4   8  20       42.33       75.85     20.26 o
  -3   8  20       50.45       51.97     14.95 o
  -2   8  20        0.05        9.36     14.00 o
  -1   8  20        4.00        0.88     13.70 o
   0   8  20        1.41        8.65     11.04 o
   1   8  20        2.65        4.01      9.18 o
   2   8  20       92.18      118.79     14.50 o
   3   8  20       28.42        9.69     18.50 o
  -5   9  20        0.24       -4.37     14.79 o
  -4   9  20        4.73       18.85     14.91 o
  -3   9  20        0.15        9.33     14.63 o
  -2   9  20        3.24       -2.02     14.00 o
  -1   9  20        1.84       -0.29     13.04 o
   0   9  20        3.13        3.03     10.27 o
   1   9  20        9.66        1.14      9.05 o
   2   9  20        1.20        7.61      9.98 o
   3   9  20       18.25       14.03     11.85 o
  -5  10  20        0.37      -13.40     22.46 o
  -4  10  20        1.83        5.12     15.02 o
  -3  10  20        0.37       -4.14     14.55 o
  -2  10  20        3.64      -14.33     14.33 o
  -1  10  20        0.02      -13.70     13.70 o
   0  10  20        2.30       -6.12      6.12 o
   1  10  20        8.52       15.69      9.40 o
   2  10  20        1.15       -4.43      9.81 o
   3  10  20        0.52        8.22     13.04 o
   4  10  20        4.91       24.66     19.38 o
  -4  11  20        0.04      -10.75     30.83 o
  -3  11  20        8.13       -3.83     19.38 o
  -2  11  20        3.81        3.52     15.57 o
  -1  11  20        0.57        4.08      9.43 o
   0  11  20        0.23       -3.52      6.63 o
   1  11  20       13.19        4.78      9.33 o
   2  11  20        0.20       -5.10     15.86 o
   3  11  20        8.01       -2.58     12.41 o
   4  11  20        1.44      -15.86     15.86 o
  -4  12  20        2.54       10.55     12.22 o
  -3  12  20        1.94        8.02     11.58 o
  -2  12  20        0.04        1.20     10.57 o
  -1  12  20        0.20       -2.77      9.23 o
   0  12  20        2.41        1.37      7.08 o
   1  12  20        1.15       18.11     10.15 o
   2  12  20        2.09       13.69     12.22 o
   3  12  20        6.73       -5.03     14.53 o
  -3  13  20        2.24      -13.25     13.25 o
  -2  13  20        2.10      -10.91     10.91 o
  -1  13  20        0.17       -8.22      9.74 o
   0  13  20        0.37       -3.58     11.85 o
   1  13  20        3.87        9.46     10.24 o
   2  13  20        3.60       12.25     17.62 o
   3  13  20        0.11      -13.29     13.29 o
  -3  14  20        0.17       -9.69     17.62 o
  -2  14  20        3.44       21.45     11.80 o
  -1  14  20        1.25       -6.53     11.06 o
   0  14  20        1.36       -5.99     15.53 o
   1  14  20        0.15       20.06     11.75 o
   2  14  20        2.47       12.68     13.19 o
  -1  15  20        0.03       28.60     11.90 o
   0  15  20       15.33       -5.35     25.54 o
   1  15  20        1.58        2.87     10.80 o
  -5   0  21        0.11        5.29     21.14 o
  -3   0  21        0.59       -7.93     18.50 o
  -1   0  21        6.00       -2.64     16.74 o
   1   0  21       47.81       84.56     22.02 o
  -5   1  21        0.67        5.73     14.33 o
  -4   1  21        0.29       -9.34     13.38 o
  -3   1  21       13.07       -2.96     14.09 o
  -2   1  21       14.94       18.89     16.74 o
  -1   1  21        1.38       -4.34     16.30 o
   0   1  21       22.80       32.15     14.33 o
   1   1  21       15.65       28.63     14.53 o
   2   1  21        9.50       13.99     12.76 o
   3   1  21        0.25       -9.69     15.86 o
  -5   2  21        1.39      -12.02     14.00 o
  -4   2  21        1.58      -13.38     13.38 o
  -3   2  21        5.36       16.74     14.33 o
  -2   2  21        4.96        9.35     13.04 o
  -1   2  21        0.32        0.17     16.74 o
   0   2  21       51.55       36.75     14.63 o
   1   2  21        0.02       -5.91     12.76 o
   2   2  21        5.04        8.81     13.08 o
   3   2  21        0.12        7.05     17.62 o
  -5   3  21        0.03       20.01     15.25 o
  -4   3  21        0.07       -7.30     13.04 o
  -3   3  21        5.60        7.12     18.50 o
  -2   3  21        1.97        0.73     12.76 o
  -1   3  21       11.52       11.55     14.00 o
   0   3  21        0.25       -7.05     12.46 o
   1   3  21       13.57       25.47     14.00 o
   2   3  21        0.45       10.66     22.90 o
   3   3  21        0.04       -6.17     16.74 o
  -5   4  21        0.26       -0.44     14.95 o
  -4   4  21        1.63        6.61     14.33 o
  -3   4  21        1.94        0.34     14.28 o
  -2   4  21        0.57       -7.21     13.04 o
  -1   4  21        2.72        5.17     14.00 o
   0   4  21       25.72       35.86     14.00 o
   1   4  21        0.01      -13.08     13.08 o
   2   4  21        0.06       -2.23     18.50 o
   3   4  21        4.13       11.45     18.50 o
  -5   5  21        0.07       25.58     15.53 o
  -4   5  21        4.56        6.17     14.33 o
  -3   5  21        9.85       12.72     14.91 o
  -2   5  21        0.54       -5.59     12.76 o
  -1   5  21       35.77       47.24     15.86 o
   0   5  21        1.34        4.96     13.38 o
   1   5  21        6.33       -2.60     17.18 o
   2   5  21        2.11       11.89     13.70 o
   3   5  21        4.03       14.97     18.50 o
  -5   6  21        1.94       31.81     15.80 o
  -4   6  21       11.78       19.41     15.17 o
  -3   6  21       12.90       24.70     15.53 o
  -2   6  21        2.85        9.25     14.33 o
  -1   6  21       19.06       41.27     14.63 o
   0   6  21        3.60       13.37     14.00 o
   1   6  21        3.46        7.85     15.41 o
   2   6  21        6.91        2.95     13.38 o
   3   6  21       22.07       -7.93     18.50 o
  -5   7  21        0.06       -4.21     15.02 o
  -4   7  21        0.00       26.52     21.58 o
  -3   7  21       27.29       21.58     14.95 o
  -2   7  21       11.48        9.89     15.25 o
  -1   7  21       30.16       24.28     19.82 o
   0   7  21        1.27       -8.37     13.70 o
   1   7  21        2.37       39.36     14.00 o
   2   7  21        4.63        7.41     13.66 o
   3   7  21        0.48       -9.69     19.38 o
  -4   8  21        0.07        8.94     16.05 o
  -3   8  21        0.03       26.75     32.59 o
  -2   8  21        1.49        2.95     15.25 o
  -1   8  21        5.87        6.61     14.95 o
   0   8  21       14.48        2.66     14.63 o
   1   8  21        0.24       15.41     14.33 o
   2   8  21       13.24       33.92     14.63 o
   3   8  21       21.36        6.17     20.26 o
  -4   9  21       28.26       49.42     17.41 o
  -3   9  21        1.00       -3.29     15.17 o
  -2   9  21        5.18       10.07     15.25 o
  -1   9  21       15.18       21.16     14.63 o
   0   9  21       20.45       26.33     10.68 o
   1   9  21        1.53        4.31     13.52 o
   2   9  21        3.31        6.14     10.87 o
   3   9  21       14.80       17.62     20.26 o
  -4  10  21       26.38       18.79     16.68 o
  -3  10  21        0.21        1.78     30.83 o
  -2  10  21        0.10       -6.70     18.94 o
  -1  10  21        1.40       -6.86     14.28 o
   0  10  21        4.85       -0.93      9.71 o
   1  10  21        1.70       -9.71      9.71 o
   2  10  21        2.80        2.64     11.57 o
   3  10  21        1.15        8.49     13.66 o
  -3  11  21        7.40      -13.13     16.43 o
  -2  11  21        0.95       -9.34     28.19 o
  -1  11  21        1.12       14.53     13.18 o
   0  11  21        3.16       -0.49     15.25 o
   1  11  21       13.59       22.88     20.34 o
   2  11  21        0.12       -7.41     12.22 o
   3  11  21        1.99       18.79     13.76 o
  -3  12  21        0.00        5.92     11.90 o
  -2  12  21        0.03        9.34     10.88 o
  -1  12  21        3.87        8.65     10.44 o
   0  12  21        0.44      -14.91     14.91 o
   1  12  21        4.25        2.75     10.57 o
   2  12  21        0.01       -0.92     12.38 o
  -2  13  21        1.10      -10.16     10.16 o
  -1  13  21        2.84      -11.52     14.52 o
   0  13  21        0.38      -16.30     16.30 o
   1  13  21        1.28        2.63     10.62 o
  -4   0  22        3.48      -17.62     21.14 o
  -2   0  22        0.90      -20.26     20.26 o
   0   0  22        0.29       -7.93     17.62 o
   2   0  22        0.93       34.35     20.26 o
  -5   1  22        0.04       -5.46     15.25 o
  -4   1  22        1.18       -1.16     18.06 o
  -3   1  22        5.15        4.39     22.46 o
  -2   1  22        3.96        8.10     14.63 o
  -1   1  22       44.24       27.31     15.57 o
   0   1  22        0.56      -10.23     22.46 o
   1   1  22        0.96       11.18     16.30 o
   2   1  22        1.80       -4.19     13.04 o
  -5   2  22        2.86      -20.26     20.26 o
  -4   2  22        2.55       -5.29     15.57 o
  -3   2  22        3.38       16.74     15.57 o
  -2   2  22        7.45        6.51     23.34 o
  -1   2  22        6.23        1.76     14.95 o
   0   2  22        4.45        2.15     14.00 o
   1   2  22        2.45        6.86     13.29 o
   2   2  22        4.30      -14.09     18.94 o
  -4   3  22        1.96       -2.75     14.91 o
  -3   3  22       11.45        5.66     24.66 o
  -2   3  22       15.85       22.41     24.22 o
  -1   3  22       10.21        9.16     16.74 o
   0   3  22        0.09       -7.05     14.33 o
   1   3  22        0.17        3.96     14.33 o
   2   3  22        3.24        2.78     14.00 o
  -4   4  22        0.25      -12.66     14.91 o
  -3   4  22        1.88        9.69     15.57 o
  -2   4  22        0.03       -8.02     15.25 o
  -1   4  22        2.59       13.21     15.25 o
   0   4  22        0.16       -3.49     14.63 o
   1   4  22        1.80       18.91     14.63 o
   2   4  22       23.64       23.45     15.86 o
  -4   5  22        0.28      -15.80     15.80 o
  -3   5  22        0.58        3.97     22.02 o
  -2   5  22        9.85       -1.91     14.63 o
  -1   5  22        6.72        8.81     15.57 o
   0   5  22       39.28       33.69     15.25 o
   1   5  22        6.30        4.63     25.10 o
   2   5  22        1.30        6.20     19.38 o
  -4   6  22        8.78        0.03     16.50 o
  -3   6  22        5.10       14.02     22.02 o
  -2   6  22        3.15        0.41     22.90 o
  -1   6  22        9.92       19.82     15.57 o
   0   6  22        9.02       12.04     15.25 o
   1   6  22        0.67        8.31     24.66 o
   2   6  22        3.00        5.14     14.63 o
  -4   7  22        5.11        3.52     22.02 o
  -3   7  22        0.27      -10.08     16.78 o
  -2   7  22        1.92       -9.25     14.95 o
  -1   7  22        2.46        8.81     16.19 o
   0   7  22       11.01       22.49     15.87 o
   1   7  22        9.14        9.26     14.63 o
   2   7  22       20.39       11.23     26.43 o
  -3   8  22        4.97       11.12     17.41 o
  -2   8  22        0.00        8.84     22.02 o
  -1   8  22       27.65       64.66     17.74 o
   0   8  22        0.68       -2.33     15.53 o
   1   8  22       11.25       37.41     15.87 o
   2   8  22        0.06       -9.69     21.14 o
  -3   9  22        4.70        8.81     16.78 o
  -2   9  22        0.42      -13.43     16.50 o
  -1   9  22        0.40       -7.93     16.19 o
   0   9  22        0.29        2.57     16.16 o
   1   9  22        0.24        0.28     14.91 o
   2   9  22        0.01      -18.50     18.50 o
  -2  10  22        0.05      -10.62     16.50 o
  -1  10  22        0.05      -15.80     15.80 o
   0  10  22        2.16        8.00     15.87 o
   1  10  22        2.39       -2.09     11.10 o
   2  10  22       17.51       29.07     23.78 o
  -1  11  22        1.54       13.78     11.17 o
   0  11  22        0.16       -2.20     16.82 o
   1  11  22        2.85        7.35     14.40 o
  -3   0  23       22.36       78.39     26.43 o
  -1   0  23        0.88       37.00     23.78 o
   1   0  23        1.56       -0.88     21.14 o
  -3   1  23        7.39       36.11     18.06 o
  -2   1  23       14.06        7.96     16.16 o
  -1   1  23       21.74       23.37     15.80 o
   0   1  23        0.40      -13.69     14.91 o
   1   1  23        0.96       -2.57     14.63 o
   2   1  23        0.11       -2.20     14.33 o
  -3   2  23        0.29       34.18     19.38 o
  -2   2  23       29.72       19.72     17.74 o
  -1   2  23        4.78        2.34     14.63 o
   0   2  23        1.81       15.91     19.82 o
   1   2  23        0.15        6.15     14.91 o
   2   2  23        1.38        8.50     15.25 o
  -3   3  23        2.77       17.79     17.12 o
  -2   3  23        2.72        7.76     16.43 o
  -1   3  23       10.75        1.32     16.30 o
   0   3  23        7.18       -6.62     14.55 o
   1   3  23        0.00        4.10     14.63 o
   2   3  23        1.82        7.05     15.25 o
  -3   4  23       17.74       17.62     18.06 o
  -2   4  23        0.49      -11.50     16.50 o
  -1   4  23       29.49       27.90     16.43 o
   0   4  23        0.35      -15.57     15.57 o
   1   4  23        2.33       -6.58     14.63 o
   2   4  23        2.87       18.28     15.25 o
  -3   5  23        5.55        0.00     17.44 o
  -2   5  23        0.37        0.35     17.12 o
  -1   5  23        0.16       -7.99     16.78 o
   0   5  23        2.35        0.39     15.53 o
   1   5  23        0.34       -7.05     15.57 o
   2   5  23        4.34       -0.88     22.02 o
  -3   6  23        6.11       -2.31     17.41 o
  -2   6  23       16.98        4.84     17.44 o
  -1   6  23        4.53        7.82     17.12 o
   0   6  23        3.73       17.85     17.62 o
   1   6  23        0.80       -2.61     23.34 o
   2   6  23        0.06       -6.17     22.02 o
  -2   7  23        4.61        0.16     17.41 o
  -1   7  23        7.13       -9.69     15.57 o
   0   7  23       18.91       12.78     17.12 o
   1   7  23        0.02       -8.95     15.42 o
   2   7  23        5.22       26.43     23.78 o
  -2   8  23        0.54       20.70     18.06 o
  -1   8  23        4.09        6.89     17.05 o
   0   8  23        2.07        2.03     17.12 o
   1   8  23        4.94       -4.25     16.50 o
   0   9  23        0.75       -8.55     17.12 o
  -2   0  24        1.12       -1.76     22.90 o
   0   0  24        6.79       13.21     24.66 o
  -2   1  24        6.66       28.35     18.37 o
  -1   1  24        0.53      -15.86     17.44 o
   0   1  24        9.30       -1.74     16.16 o
   1   1  24        5.17       19.23     17.12 o
  -2   2  24        0.09        5.06     17.31 o
  -1   2  24       19.20       -3.72     17.74 o
   0   2  24        0.75        0.52     16.78 o
   1   2  24        0.13       -5.73     16.82 o
  -1   3  24       11.19       -6.61     45.36 o
   0   3  24        0.47       13.55     17.74 o
   1   3  24        0.28      -16.19     16.19 o
  -1   4  24        0.05       -6.74     17.74 o
   0   4  24        2.09      -13.20     23.34 o
   1   4  24        1.09        5.29     16.82 o
   0   5  24        2.25       -6.66     16.68 o
 
